# Supplementary material for: Survival marker genes of colorectal cancer derived from consistent transcriptomic profiling
Source: BMC Genomics. 2018 Dec 11;19(Suppl 8):857. doi: 10.1186/s12864-018-5193-9 (PMC6288855; doi:10.1186/s12864-018-5193-9)
Supplement: Supplementary file 1 — Table S1. Phenotypic and clinical information about the collection of 1273 colorectal cancer samples that has been integrated in this work. The table includes the IDs of the samples in GEO and all the available data about age, gender, survival time, location of the tumor, degree and TNM staging, presence of mutation in some cancer genes (TP53, KRAS, BRAF), etc. When information was not available for a given sample the table includes NA (not available values). (XLSX 272 kb) [file 12864_2018_5193_MOESM1_ESM.xlsx]

## Sheet: Tab.S1 phenodata 1273 samples
sampleID_GSM	serieID_GSE	age	gender	status.OS	time.OS(months)	TNM	High_Risk	ethnicity	cit_ref	histopath	T	N	M	tumor_loc	lynch_syndrome	radio_adyu	chemo_adyu	chemo_type	mmr_status	cimp_status	cin_status	PIK3CA_mut	TP53_mut	TP53_mut_dna	TP53_mut_exon	TP53_mut_prot	KRAS_mut	KRAS_mut_dna	KRAS_mut_prot	BRAF_mut	BRAF_mut_dna	BRAF_mut_prot	cms	dependency_sample
GSM358341	GSE14333	78	M	0	3.64	1	0	NA	NA	NA	NA	NA	NA	Right	NA	N	N	NA	NA	NA	NA	NA	NA	NA	NA	NA	NA	NA	NA	NA	NA	NA	NA	NA
GSM358342	GSE14333	53	F	1	14.53	1	0	NA	NA	NA	NA	NA	NA	Rectum	NA	N	N	NA	NA	NA	NA	NA	NA	NA	NA	NA	NA	NA	NA	NA	NA	NA	NA	Reanalyzed by: GSE29971
GSM358343	GSE14333	80	F	0	16.47	1	0	NA	NA	NA	NA	NA	NA	Left	NA	N	N	NA	NA	NA	NA	NA	NA	NA	NA	NA	NA	NA	NA	NA	NA	NA	NA	NA
GSM358344	GSE14333	58	M	0	19.75	1	0	NA	NA	NA	NA	NA	NA	Left	NA	N	N	NA	NA	NA	NA	NA	NA	NA	NA	NA	NA	NA	NA	NA	NA	NA	NA	NA
GSM358345	GSE14333	81	M	0	20.02	1	0	NA	NA	NA	NA	NA	NA	Left	NA	N	N	NA	NA	NA	NA	NA	NA	NA	NA	NA	NA	NA	NA	NA	NA	NA	NA	NA
GSM358346	GSE14333	57	M	0	23.96	1	0	NA	NA	NA	NA	NA	NA	Right	NA	N	N	NA	NA	NA	NA	NA	NA	NA	NA	NA	NA	NA	NA	NA	NA	NA	NA	NA
GSM358347	GSE14333	63	F	1	27.02	1	0	NA	NA	NA	NA	NA	NA	Left	NA	N	N	NA	NA	NA	NA	NA	NA	NA	NA	NA	NA	NA	NA	NA	NA	NA	NA	NA
GSM358348	GSE14333	51	M	0	28.96	1	0	NA	NA	NA	NA	NA	NA	Left	NA	N	Y	NA	NA	NA	NA	NA	NA	NA	NA	NA	NA	NA	NA	NA	NA	NA	NA	NA
GSM358349	GSE14333	86	F	0	43.79	1	0	NA	NA	NA	NA	NA	NA	Right	NA	N	N	NA	NA	NA	NA	NA	NA	NA	NA	NA	NA	NA	NA	NA	NA	NA	NA	NA
GSM358350	GSE14333	76	M	0	52.24	1	0	NA	NA	NA	NA	NA	NA	Right	NA	N	N	NA	NA	NA	NA	NA	NA	NA	NA	NA	NA	NA	NA	NA	NA	NA	NA	NA
GSM358351	GSE14333	74	F	0	55.13	1	0	NA	NA	NA	NA	NA	NA	Right	NA	N	N	NA	NA	NA	NA	NA	NA	NA	NA	NA	NA	NA	NA	NA	NA	NA	NA	NA
GSM358352	GSE14333	55	M	0	57.79	1	0	NA	NA	NA	NA	NA	NA	Right	NA	N	N	NA	NA	NA	NA	NA	NA	NA	NA	NA	NA	NA	NA	NA	NA	NA	NA	NA
GSM358353	GSE14333	50	M	0	59.53	1	0	NA	NA	NA	NA	NA	NA	Left	NA	N	Y	NA	NA	NA	NA	NA	NA	NA	NA	NA	NA	NA	NA	NA	NA	NA	NA	NA
GSM358354	GSE14333	87	F	0	64.1	1	0	NA	NA	NA	NA	NA	NA	Right	NA	N	N	NA	NA	NA	NA	NA	NA	NA	NA	NA	NA	NA	NA	NA	NA	NA	NA	NA
GSM358355	GSE14333	61	F	0	64.37	1	0	NA	NA	NA	NA	NA	NA	Left	NA	N	N	NA	NA	NA	NA	NA	NA	NA	NA	NA	NA	NA	NA	NA	NA	NA	NA	Reanalyzed by: GSE29971
GSM358356	GSE14333	88	M	0	65.88	1	0	NA	NA	NA	NA	NA	NA	Right	NA	N	N	NA	NA	NA	NA	NA	NA	NA	NA	NA	NA	NA	NA	NA	NA	NA	NA	NA
GSM358357	GSE14333	68	F	0	67.19	1	0	NA	NA	NA	NA	NA	NA	Left	NA	N	N	NA	NA	NA	NA	NA	NA	NA	NA	NA	NA	NA	NA	NA	NA	NA	NA	Reanalyzed by: GSE29971
GSM358358	GSE14333	78	F	0	67.82	1	0	NA	NA	NA	NA	NA	NA	Rectum	NA	N	N	NA	NA	NA	NA	NA	NA	NA	NA	NA	NA	NA	NA	NA	NA	NA	NA	NA
GSM358359	GSE14333	61	M	0	68.51	1	0	NA	NA	NA	NA	NA	NA	Rectum	NA	N	N	NA	NA	NA	NA	NA	NA	NA	NA	NA	NA	NA	NA	NA	NA	NA	NA	Reanalyzed by: GSE29971
GSM358360	GSE14333	82	M	0	76.07	1	0	NA	NA	NA	NA	NA	NA	Right	NA	N	N	NA	NA	NA	NA	NA	NA	NA	NA	NA	NA	NA	NA	NA	NA	NA	NA	NA
GSM358361	GSE14333	66	M	0	82.29	1	0	NA	NA	NA	NA	NA	NA	Left	NA	N	N	NA	NA	NA	NA	NA	NA	NA	NA	NA	NA	NA	NA	NA	NA	NA	NA	NA
GSM358362	GSE14333	62	M	0	83.6	1	0	NA	NA	NA	NA	NA	NA	Right	NA	N	N	NA	NA	NA	NA	NA	NA	NA	NA	NA	NA	NA	NA	NA	NA	NA	NA	NA
GSM358363	GSE14333	70	M	0	83.73	1	0	NA	NA	NA	NA	NA	NA	Rectum	NA	N	N	NA	NA	NA	NA	NA	NA	NA	NA	NA	NA	NA	NA	NA	NA	NA	NA	Reanalyzed by: GSE29971
GSM358364	GSE14333	66	M	0	84.13	1	0	NA	NA	NA	NA	NA	NA	Rectum	NA	N	N	NA	NA	NA	NA	NA	NA	NA	NA	NA	NA	NA	NA	NA	NA	NA	NA	NA
GSM358365	GSE14333	63	M	0	109.21	1	0	NA	NA	NA	NA	NA	NA	Left	NA	N	N	NA	NA	NA	NA	NA	NA	NA	NA	NA	NA	NA	NA	NA	NA	NA	NA	NA
GSM358366	GSE14333	56	F	0	119.21	1	0	NA	NA	NA	NA	NA	NA	Left	NA	N	N	NA	NA	NA	NA	NA	NA	NA	NA	NA	NA	NA	NA	NA	NA	NA	NA	NA
GSM358367	GSE14333	63	M	0	122.72	1	0	NA	NA	NA	NA	NA	NA	Left	NA	N	N	NA	NA	NA	NA	NA	NA	NA	NA	NA	NA	NA	NA	NA	NA	NA	NA	NA
GSM358368	GSE14333	73	M	0	142.55	1	0	NA	NA	NA	NA	NA	NA	Right	NA	N	N	NA	NA	NA	NA	NA	NA	NA	NA	NA	NA	NA	NA	NA	NA	NA	NA	Reanalyzed by: GSE29971
GSM358370	GSE14333	67	F	0	22.8	1	0	NA	NA	NA	NA	NA	NA	Rectum	NA	N	N	NA	NA	NA	NA	NA	NA	NA	NA	NA	NA	NA	NA	NA	NA	NA	NA	Reanalyzed by: GSE29971
GSM358371	GSE14333	67	F	0	14.4	1	0	NA	NA	NA	NA	NA	NA	Left	NA	N	N	NA	NA	NA	NA	NA	NA	NA	NA	NA	NA	NA	NA	NA	NA	NA	NA	Reanalyzed by: GSE29971
GSM358373	GSE14333	74	M	0	54.4	1	0	NA	NA	NA	NA	NA	NA	Rectum	NA	N	N	NA	NA	NA	NA	NA	NA	NA	NA	NA	NA	NA	NA	NA	NA	NA	NA	Reanalyzed by: GSE29971
GSM358374	GSE14333	47	F	0	64.5	1	0	NA	NA	NA	NA	NA	NA	Right	NA	N	N	NA	NA	NA	NA	NA	NA	NA	NA	NA	NA	NA	NA	NA	NA	NA	NA	Reanalyzed by: GSE29971
GSM358375	GSE14333	73	M	0	1.8	1	0	NA	NA	NA	NA	NA	NA	Right	NA	N	N	NA	NA	NA	NA	NA	NA	NA	NA	NA	NA	NA	NA	NA	NA	NA	NA	Reanalyzed by: GSE29971
GSM358376	GSE14333	63	F	0	42	1	0	NA	NA	NA	NA	NA	NA	Right	NA	N	N	NA	NA	NA	NA	NA	NA	NA	NA	NA	NA	NA	NA	NA	NA	NA	NA	Reanalyzed by: GSE29971
GSM358377	GSE14333	77	F	0	56.5	1	0	NA	NA	NA	NA	NA	NA	Right	NA	N	N	NA	NA	NA	NA	NA	NA	NA	NA	NA	NA	NA	NA	NA	NA	NA	NA	Reanalyzed by: GSE29971
GSM358378	GSE14333	74	M	0	36.3	1	0	NA	NA	NA	NA	NA	NA	Left	NA	N	N	NA	NA	NA	NA	NA	NA	NA	NA	NA	NA	NA	NA	NA	NA	NA	NA	Reanalyzed by: GSE29971
GSM358380	GSE14333	57	M	0	44.2	1	0	NA	NA	NA	NA	NA	NA	Left	NA	N	N	NA	NA	NA	NA	NA	NA	NA	NA	NA	NA	NA	NA	NA	NA	NA	NA	Reanalyzed by: GSE29971
GSM358381	GSE14333	65	F	0	52.1	1	0	NA	NA	NA	NA	NA	NA	Colon	NA	N	N	NA	NA	NA	NA	NA	NA	NA	NA	NA	NA	NA	NA	NA	NA	NA	NA	Reanalyzed by: GSE29971
GSM358382	GSE14333	76	F	0	30	1	0	NA	NA	NA	NA	NA	NA	Right	NA	N	N	NA	NA	NA	NA	NA	NA	NA	NA	NA	NA	NA	NA	NA	NA	NA	NA	Reanalyzed by: GSE29971
GSM358383	GSE14333	58	F	0	43.9	1	0	NA	NA	NA	NA	NA	NA	Left	NA	N	N	NA	NA	NA	NA	NA	NA	NA	NA	NA	NA	NA	NA	NA	NA	NA	NA	Reanalyzed by: GSE29971
GSM358384	GSE14333	64	F	0	80.8	1	0	NA	NA	NA	NA	NA	NA	Rectum	NA	N	N	NA	NA	NA	NA	NA	NA	NA	NA	NA	NA	NA	NA	NA	NA	NA	NA	Reanalyzed by: GSE29971
GSM358385	GSE14333	40	F	0	2.26	2	0	NA	NA	NA	NA	NA	NA	Left	NA	N	N	NA	NA	NA	NA	NA	NA	NA	NA	NA	NA	NA	NA	NA	NA	NA	NA	Reanalyzed by: GSE29971
GSM358386	GSE14333	30	M	1	6.01	2	0	NA	NA	NA	NA	NA	NA	Left	NA	N	N	NA	NA	NA	NA	NA	NA	NA	NA	NA	NA	NA	NA	NA	NA	NA	NA	Reanalyzed by: GSE29971
GSM358387	GSE14333	54	M	1	9.96	2	0	NA	NA	NA	NA	NA	NA	Rectum	NA	Y	Y	NA	NA	NA	NA	NA	NA	NA	NA	NA	NA	NA	NA	NA	NA	NA	NA	NA
GSM358388	GSE14333	54	F	1	14.13	2	0	NA	NA	NA	NA	NA	NA	Right	NA	N	N	NA	NA	NA	NA	NA	NA	NA	NA	NA	NA	NA	NA	NA	NA	NA	NA	NA
GSM358389	GSE14333	83	M	1	14.26	2	0	NA	NA	NA	NA	NA	NA	Rectum	NA	N	N	NA	NA	NA	NA	NA	NA	NA	NA	NA	NA	NA	NA	NA	NA	NA	NA	Reanalyzed by: GSE29971
GSM358390	GSE14333	54	M	0	15.05	2	0	NA	NA	NA	NA	NA	NA	Left	NA	N	N	NA	NA	NA	NA	NA	NA	NA	NA	NA	NA	NA	NA	NA	NA	NA	NA	NA
GSM358391	GSE14333	73	M	0	15.71	2	0	NA	NA	NA	NA	NA	NA	Left	NA	N	N	NA	NA	NA	NA	NA	NA	NA	NA	NA	NA	NA	NA	NA	NA	NA	NA	NA
GSM358392	GSE14333	38	F	0	17.95	2	0	NA	NA	NA	NA	NA	NA	Right	NA	N	Y	NA	NA	NA	NA	NA	NA	NA	NA	NA	NA	NA	NA	NA	NA	NA	NA	NA
GSM358393	GSE14333	68	M	0	18.18	2	0	NA	NA	NA	NA	NA	NA	Right	NA	N	N	NA	NA	NA	NA	NA	NA	NA	NA	NA	NA	NA	NA	NA	NA	NA	NA	NA
GSM358394	GSE14333	80	M	1	19.36	2	0	NA	NA	NA	NA	NA	NA	Left	NA	N	N	NA	NA	NA	NA	NA	NA	NA	NA	NA	NA	NA	NA	NA	NA	NA	NA	NA
GSM358395	GSE14333	78	F	0	22.02	2	0	NA	NA	NA	NA	NA	NA	Right	NA	N	Y	NA	NA	NA	NA	NA	NA	NA	NA	NA	NA	NA	NA	NA	NA	NA	NA	NA
GSM358396	GSE14333	65	F	1	22.38	2	0	NA	NA	NA	NA	NA	NA	Left	NA	Y	Y	NA	NA	NA	NA	NA	NA	NA	NA	NA	NA	NA	NA	NA	NA	NA	NA	NA
GSM358397	GSE14333	65	F	1	22.38	2	0	NA	NA	NA	NA	NA	NA	Left	NA	Y	Y	NA	NA	NA	NA	NA	NA	NA	NA	NA	NA	NA	NA	NA	NA	NA	NA	NA
GSM358398	GSE14333	66	F	0	24.19	2	0	NA	NA	NA	NA	NA	NA	Right	NA	N	N	NA	NA	NA	NA	NA	NA	NA	NA	NA	NA	NA	NA	NA	NA	NA	NA	NA
GSM358399	GSE14333	56	F	1	25.21	2	0	NA	NA	NA	NA	NA	NA	Left	NA	Y	Y	NA	NA	NA	NA	NA	NA	NA	NA	NA	NA	NA	NA	NA	NA	NA	NA	NA
GSM358400	GSE14333	71	M	0	25.24	2	0	NA	NA	NA	NA	NA	NA	Right	NA	N	N	NA	NA	NA	NA	NA	NA	NA	NA	NA	NA	NA	NA	NA	NA	NA	NA	NA
GSM358401	GSE14333	78	M	0	25.61	2	0	NA	NA	NA	NA	NA	NA	Left	NA	Y	Y	NA	NA	NA	NA	NA	NA	NA	NA	NA	NA	NA	NA	NA	NA	NA	NA	NA
GSM358402	GSE14333	79	F	0	26.53	2	0	NA	NA	NA	NA	NA	NA	Left	NA	N	N	NA	NA	NA	NA	NA	NA	NA	NA	NA	NA	NA	NA	NA	NA	NA	NA	NA
GSM358403	GSE14333	71	M	0	26.66	2	0	NA	NA	NA	NA	NA	NA	Right	NA	N	N	NA	NA	NA	NA	NA	NA	NA	NA	NA	NA	NA	NA	NA	NA	NA	NA	NA
GSM358404	GSE14333	66	M	0	26.82	2	0	NA	NA	NA	NA	NA	NA	Right	NA	N	N	NA	NA	NA	NA	NA	NA	NA	NA	NA	NA	NA	NA	NA	NA	NA	NA	NA
GSM358405	GSE14333	52	F	0	27.15	2	0	NA	NA	NA	NA	NA	NA	Right	NA	N	N	NA	NA	NA	NA	NA	NA	NA	NA	NA	NA	NA	NA	NA	NA	NA	NA	NA
GSM358406	GSE14333	51	F	1	27.64	2	0	NA	NA	NA	NA	NA	NA	Left	NA	Y	Y	NA	NA	NA	NA	NA	NA	NA	NA	NA	NA	NA	NA	NA	NA	NA	NA	NA
GSM358407	GSE14333	84	F	0	28.63	2	0	NA	NA	NA	NA	NA	NA	Right	NA	N	N	NA	NA	NA	NA	NA	NA	NA	NA	NA	NA	NA	NA	NA	NA	NA	NA	NA
GSM358408	GSE14333	89	F	0	28.86	2	0	NA	NA	NA	NA	NA	NA	Left	NA	N	N	NA	NA	NA	NA	NA	NA	NA	NA	NA	NA	NA	NA	NA	NA	NA	NA	NA
GSM358409	GSE14333	64	F	0	29.22	2	0	NA	NA	NA	NA	NA	NA	Right	NA	N	N	NA	NA	NA	NA	NA	NA	NA	NA	NA	NA	NA	NA	NA	NA	NA	NA	NA
GSM358410	GSE14333	86	F	0	31.06	2	0	NA	NA	NA	NA	NA	NA	Right	NA	N	N	NA	NA	NA	NA	NA	NA	NA	NA	NA	NA	NA	NA	NA	NA	NA	NA	NA
GSM358411	GSE14333	51	M	0	33.2	2	0	NA	NA	NA	NA	NA	NA	Left	NA	N	N	NA	NA	NA	NA	NA	NA	NA	NA	NA	NA	NA	NA	NA	NA	NA	NA	NA
GSM358412	GSE14333	69	M	0	33.69	2	0	NA	NA	NA	NA	NA	NA	Right	NA	N	N	NA	NA	NA	NA	NA	NA	NA	NA	NA	NA	NA	NA	NA	NA	NA	NA	NA
GSM358413	GSE14333	60	M	0	35.9	2	0	NA	NA	NA	NA	NA	NA	Left	NA	N	N	NA	NA	NA	NA	NA	NA	NA	NA	NA	NA	NA	NA	NA	NA	NA	NA	NA
GSM358414	GSE14333	76	F	0	36.75	2	0	NA	NA	NA	NA	NA	NA	Right	NA	N	Y	NA	NA	NA	NA	NA	NA	NA	NA	NA	NA	NA	NA	NA	NA	NA	NA	NA
GSM358415	GSE14333	75	F	1	37.31	2	0	NA	NA	NA	NA	NA	NA	Right	NA	N	Y	NA	NA	NA	NA	NA	NA	NA	NA	NA	NA	NA	NA	NA	NA	NA	NA	NA
GSM358416	GSE14333	71	M	0	37.31	2	0	NA	NA	NA	NA	NA	NA	Left	NA	N	N	NA	NA	NA	NA	NA	NA	NA	NA	NA	NA	NA	NA	NA	NA	NA	NA	NA
GSM358417	GSE14333	59	F	0	39.25	2	0	NA	NA	NA	NA	NA	NA	Right	NA	N	Y	NA	NA	NA	NA	NA	NA	NA	NA	NA	NA	NA	NA	NA	NA	NA	NA	NA
GSM358418	GSE14333	58	M	0	44.97	2	0	NA	NA	NA	NA	NA	NA	Left	NA	N	N	NA	NA	NA	NA	NA	NA	NA	NA	NA	NA	NA	NA	NA	NA	NA	NA	NA
GSM358419	GSE14333	48	F	0	46.71	2	0	NA	NA	NA	NA	NA	NA	Left	NA	N	Y	NA	NA	NA	NA	NA	NA	NA	NA	NA	NA	NA	NA	NA	NA	NA	NA	NA
GSM358420	GSE14333	56	M	0	47.86	2	0	NA	NA	NA	NA	NA	NA	Left	NA	N	Y	NA	NA	NA	NA	NA	NA	NA	NA	NA	NA	NA	NA	NA	NA	NA	NA	NA
GSM358421	GSE14333	71	M	0	49.84	2	0	NA	NA	NA	NA	NA	NA	Right	NA	N	N	NA	NA	NA	NA	NA	NA	NA	NA	NA	NA	NA	NA	NA	NA	NA	NA	NA
GSM358422	GSE14333	65	F	0	52.14	2	0	NA	NA	NA	NA	NA	NA	Left	NA	N	N	NA	NA	NA	NA	NA	NA	NA	NA	NA	NA	NA	NA	NA	NA	NA	NA	NA
GSM358423	GSE14333	76	F	0	52.5	2	0	NA	NA	NA	NA	NA	NA	Right	NA	N	N	NA	NA	NA	NA	NA	NA	NA	NA	NA	NA	NA	NA	NA	NA	NA	NA	NA
GSM358424	GSE14333	77	F	0	55.33	2	0	NA	NA	NA	NA	NA	NA	Right	NA	N	N	NA	NA	NA	NA	NA	NA	NA	NA	NA	NA	NA	NA	NA	NA	NA	NA	NA
GSM358425	GSE14333	74	F	0	55.92	2	0	NA	NA	NA	NA	NA	NA	Left	NA	N	N	NA	NA	NA	NA	NA	NA	NA	NA	NA	NA	NA	NA	NA	NA	NA	NA	NA
GSM358426	GSE14333	75	M	0	58.02	2	0	NA	NA	NA	NA	NA	NA	Left	NA	N	N	NA	NA	NA	NA	NA	NA	NA	NA	NA	NA	NA	NA	NA	NA	NA	NA	Reanalyzed by: GSE29971
GSM358427	GSE14333	74	F	0	59.6	2	0	NA	NA	NA	NA	NA	NA	Right	NA	N	N	NA	NA	NA	NA	NA	NA	NA	NA	NA	NA	NA	NA	NA	NA	NA	NA	NA
GSM358428	GSE14333	67	M	0	59.96	2	0	NA	NA	NA	NA	NA	NA	Right	NA	N	N	NA	NA	NA	NA	NA	NA	NA	NA	NA	NA	NA	NA	NA	NA	NA	NA	NA
GSM358429	GSE14333	76	M	0	63.25	2	0	NA	NA	NA	NA	NA	NA	Left	NA	N	Y	NA	NA	NA	NA	NA	NA	NA	NA	NA	NA	NA	NA	NA	NA	NA	NA	NA
GSM358430	GSE14333	49	M	0	64.86	2	0	NA	NA	NA	NA	NA	NA	Right	NA	Y	Y	NA	NA	NA	NA	NA	NA	NA	NA	NA	NA	NA	NA	NA	NA	NA	NA	NA
GSM358431	GSE14333	83	F	0	70.65	2	0	NA	NA	NA	NA	NA	NA	Left	NA	N	N	NA	NA	NA	NA	NA	NA	NA	NA	NA	NA	NA	NA	NA	NA	NA	NA	Reanalyzed by: GSE29971
GSM358432	GSE14333	73	M	0	76.04	2	0	NA	NA	NA	NA	NA	NA	Left	NA	N	N	NA	NA	NA	NA	NA	NA	NA	NA	NA	NA	NA	NA	NA	NA	NA	NA	NA
GSM358433	GSE14333	57	F	0	79.13	2	0	NA	NA	NA	NA	NA	NA	Right	NA	N	Y	NA	NA	NA	NA	NA	NA	NA	NA	NA	NA	NA	NA	NA	NA	NA	NA	NA
GSM358434	GSE14333	86	F	0	80.25	2	0	NA	NA	NA	NA	NA	NA	Right	NA	N	N	NA	NA	NA	NA	NA	NA	NA	NA	NA	NA	NA	NA	NA	NA	NA	NA	NA
GSM358435	GSE14333	71	F	0	85.28	2	0	NA	NA	NA	NA	NA	NA	Left	NA	N	N	NA	NA	NA	NA	NA	NA	NA	NA	NA	NA	NA	NA	NA	NA	NA	NA	NA
GSM358436	GSE14333	74	F	0	86.43	2	0	NA	NA	NA	NA	NA	NA	Left	NA	N	N	NA	NA	NA	NA	NA	NA	NA	NA	NA	NA	NA	NA	NA	NA	NA	NA	NA
GSM358437	GSE14333	74	M	0	88.99	2	0	NA	NA	NA	NA	NA	NA	Right	NA	N	Y	NA	NA	NA	NA	NA	NA	NA	NA	NA	NA	NA	NA	NA	NA	NA	NA	NA
GSM358438	GSE14333	41	M	1	93.66	2	0	NA	NA	NA	NA	NA	NA	Rectum	NA	N	N	NA	NA	NA	NA	NA	NA	NA	NA	NA	NA	NA	NA	NA	NA	NA	NA	NA
GSM358439	GSE14333	70	M	0	106.94	2	0	NA	NA	NA	NA	NA	NA	Left	NA	N	N	NA	NA	NA	NA	NA	NA	NA	NA	NA	NA	NA	NA	NA	NA	NA	NA	NA
GSM358440	GSE14333	43	F	0	110.79	2	0	NA	NA	NA	NA	NA	NA	Left	NA	N	N	NA	NA	NA	NA	NA	NA	NA	NA	NA	NA	NA	NA	NA	NA	NA	NA	NA
GSM358441	GSE14333	74	F	0	118.58	2	0	NA	NA	NA	NA	NA	NA	Rectum	NA	Y	Y	NA	NA	NA	NA	NA	NA	NA	NA	NA	NA	NA	NA	NA	NA	NA	NA	NA
GSM358442	GSE14333	92	F	0	12.1	2	0	NA	NA	NA	NA	NA	NA	Right	NA	N	N	NA	NA	NA	NA	NA	NA	NA	NA	NA	NA	NA	NA	NA	NA	NA	NA	Reanalyzed by: GSE29971
GSM358443	GSE14333	74	F	0	29.6	2	0	NA	NA	NA	NA	NA	NA	Right	NA	N	N	NA	NA	NA	NA	NA	NA	NA	NA	NA	NA	NA	NA	NA	NA	NA	NA	Reanalyzed by: GSE29971
GSM358444	GSE14333	82	M	0	37	2	0	NA	NA	NA	NA	NA	NA	Rectum	NA	N	N	NA	NA	NA	NA	NA	NA	NA	NA	NA	NA	NA	NA	NA	NA	NA	NA	Reanalyzed by: GSE29971
GSM358445	GSE14333	60	M	0	28.5	2	0	NA	NA	NA	NA	NA	NA	Right	NA	N	N	NA	NA	NA	NA	NA	NA	NA	NA	NA	NA	NA	NA	NA	NA	NA	NA	Reanalyzed by: GSE29971
GSM358446	GSE14333	82	M	0	56.3	2	0	NA	NA	NA	NA	NA	NA	Right	NA	N	N	NA	NA	NA	NA	NA	NA	NA	NA	NA	NA	NA	NA	NA	NA	NA	NA	Reanalyzed by: GSE29971
GSM358447	GSE14333	53	M	0	47.4	2	0	NA	NA	NA	NA	NA	NA	Right	NA	N	Y	NA	NA	NA	NA	NA	NA	NA	NA	NA	NA	NA	NA	NA	NA	NA	NA	Reanalyzed by: GSE29971
GSM358448	GSE14333	92	M	0	13.5	2	0	NA	NA	NA	NA	NA	NA	Right	NA	N	N	NA	NA	NA	NA	NA	NA	NA	NA	NA	NA	NA	NA	NA	NA	NA	NA	Reanalyzed by: GSE29971
GSM358449	GSE14333	72	M	0	56.8	2	0	NA	NA	NA	NA	NA	NA	Left	NA	N	N	NA	NA	NA	NA	NA	NA	NA	NA	NA	NA	NA	NA	NA	NA	NA	NA	Reanalyzed by: GSE29971
GSM358450	GSE14333	70	M	0	52.8	2	0	NA	NA	NA	NA	NA	NA	Left	NA	N	N	NA	NA	NA	NA	NA	NA	NA	NA	NA	NA	NA	NA	NA	NA	NA	NA	Reanalyzed by: GSE29971
GSM358451	GSE14333	68	F	0	45.3	2	0	NA	NA	NA	NA	NA	NA	Right	NA	N	N	NA	NA	NA	NA	NA	NA	NA	NA	NA	NA	NA	NA	NA	NA	NA	NA	Reanalyzed by: GSE29971
GSM358452	GSE14333	61	M	0	55.7	2	0	NA	NA	NA	NA	NA	NA	Rectum	NA	N	N	NA	NA	NA	NA	NA	NA	NA	NA	NA	NA	NA	NA	NA	NA	NA	NA	Reanalyzed by: GSE29971
GSM358453	GSE14333	62	M	0	40	2	0	NA	NA	NA	NA	NA	NA	Right	NA	N	N	NA	NA	NA	NA	NA	NA	NA	NA	NA	NA	NA	NA	NA	NA	NA	NA	Reanalyzed by: GSE29971
GSM358454	GSE14333	78	M	1	14.2	2	0	NA	NA	NA	NA	NA	NA	Right	NA	N	N	NA	NA	NA	NA	NA	NA	NA	NA	NA	NA	NA	NA	NA	NA	NA	NA	Reanalyzed by: GSE29971
GSM358455	GSE14333	80	M	0	4.1	2	0	NA	NA	NA	NA	NA	NA	Right	NA	N	N	NA	NA	NA	NA	NA	NA	NA	NA	NA	NA	NA	NA	NA	NA	NA	NA	Reanalyzed by: GSE29971
GSM358456	GSE14333	30	F	0	59.5	2	0	NA	NA	NA	NA	NA	NA	Left	NA	N	N	NA	NA	NA	NA	NA	NA	NA	NA	NA	NA	NA	NA	NA	NA	NA	NA	Reanalyzed by: GSE29971
GSM358457	GSE14333	79	F	0	42.9	2	0	NA	NA	NA	NA	NA	NA	Right	NA	N	N	NA	NA	NA	NA	NA	NA	NA	NA	NA	NA	NA	NA	NA	NA	NA	NA	Reanalyzed by: GSE29971
GSM358458	GSE14333	54	F	1	32.6	2	0	NA	NA	NA	NA	NA	NA	Right	NA	N	N	NA	NA	NA	NA	NA	NA	NA	NA	NA	NA	NA	NA	NA	NA	NA	NA	Reanalyzed by: GSE29971
GSM358459	GSE14333	44	M	0	31.3	2	0	NA	NA	NA	NA	NA	NA	Right	NA	N	N	NA	NA	NA	NA	NA	NA	NA	NA	NA	NA	NA	NA	NA	NA	NA	NA	Reanalyzed by: GSE29971
GSM358460	GSE14333	66	F	0	33.9	2	0	NA	NA	NA	NA	NA	NA	Right	NA	N	N	NA	NA	NA	NA	NA	NA	NA	NA	NA	NA	NA	NA	NA	NA	NA	NA	Reanalyzed by: GSE29971
GSM358461	GSE14333	64	M	0	47.7	2	0	NA	NA	NA	NA	NA	NA	Left	NA	N	N	NA	NA	NA	NA	NA	NA	NA	NA	NA	NA	NA	NA	NA	NA	NA	NA	Reanalyzed by: GSE29971
GSM358462	GSE14333	72	M	0	38.2	2	0	NA	NA	NA	NA	NA	NA	Rectum	NA	N	N	NA	NA	NA	NA	NA	NA	NA	NA	NA	NA	NA	NA	NA	NA	NA	NA	Reanalyzed by: GSE29971
GSM358463	GSE14333	63	F	0	44.4	2	0	NA	NA	NA	NA	NA	NA	Left	NA	N	N	NA	NA	NA	NA	NA	NA	NA	NA	NA	NA	NA	NA	NA	NA	NA	NA	Reanalyzed by: GSE29971
GSM358464	GSE14333	66	M	0	44.8	2	0	NA	NA	NA	NA	NA	NA	Rectum	NA	N	N	NA	NA	NA	NA	NA	NA	NA	NA	NA	NA	NA	NA	NA	NA	NA	NA	Reanalyzed by: GSE29971
GSM358465	GSE14333	63	M	0	57	2	0	NA	NA	NA	NA	NA	NA	Rectum	NA	N	N	NA	NA	NA	NA	NA	NA	NA	NA	NA	NA	NA	NA	NA	NA	NA	NA	Reanalyzed by: GSE29971
GSM358466	GSE14333	78	M	0	40.4	2	0	NA	NA	NA	NA	NA	NA	Rectum	NA	N	N	NA	NA	NA	NA	NA	NA	NA	NA	NA	NA	NA	NA	NA	NA	NA	NA	Reanalyzed by: GSE29971
GSM358467	GSE14333	74	M	0	5.2	2	0	NA	NA	NA	NA	NA	NA	Left	NA	N	N	NA	NA	NA	NA	NA	NA	NA	NA	NA	NA	NA	NA	NA	NA	NA	NA	Reanalyzed by: GSE29971
GSM358468	GSE14333	64.6	M	0	11.6	2	0	NA	NA	NA	NA	NA	NA	Rectum	NA	N	N	NA	NA	NA	NA	NA	NA	NA	NA	NA	NA	NA	NA	NA	NA	NA	NA	Reanalyzed by: GSE29971
GSM358469	GSE14333	53	F	0	58.4	2	0	NA	NA	NA	NA	NA	NA	Right	NA	N	Y	NA	NA	NA	NA	NA	NA	NA	NA	NA	NA	NA	NA	NA	NA	NA	NA	Reanalyzed by: GSE29971
GSM358470	GSE14333	78	F	0	36.2	2	0	NA	NA	NA	NA	NA	NA	Right	NA	N	N	NA	NA	NA	NA	NA	NA	NA	NA	NA	NA	NA	NA	NA	NA	NA	NA	Reanalyzed by: GSE29971
GSM358471	GSE14333	78	F	0	45.4	2	0	NA	NA	NA	NA	NA	NA	Colon	NA	N	N	NA	NA	NA	NA	NA	NA	NA	NA	NA	NA	NA	NA	NA	NA	NA	NA	Reanalyzed by: GSE29971
GSM358472	GSE14333	70	M	0	50.9	2	0	NA	NA	NA	NA	NA	NA	Left	NA	N	N	NA	NA	NA	NA	NA	NA	NA	NA	NA	NA	NA	NA	NA	NA	NA	NA	Reanalyzed by: GSE29971
GSM358473	GSE14333	81	F	0	55.9	2	0	NA	NA	NA	NA	NA	NA	Right	NA	N	N	NA	NA	NA	NA	NA	NA	NA	NA	NA	NA	NA	NA	NA	NA	NA	NA	Reanalyzed by: GSE29971
GSM358474	GSE14333	75	M	1	14.3	2	0	NA	NA	NA	NA	NA	NA	Rectum	NA	Y	Y	NA	NA	NA	NA	NA	NA	NA	NA	NA	NA	NA	NA	NA	NA	NA	NA	Reanalyzed by: GSE29971
GSM358475	GSE14333	63	F	0	33.8	2	0	NA	NA	NA	NA	NA	NA	Left	NA	N	N	NA	NA	NA	NA	NA	NA	NA	NA	NA	NA	NA	NA	NA	NA	NA	NA	Reanalyzed by: GSE29971
GSM358476	GSE14333	63	M	0	38	2	0	NA	NA	NA	NA	NA	NA	Left	NA	N	N	NA	NA	NA	NA	NA	NA	NA	NA	NA	NA	NA	NA	NA	NA	NA	NA	Reanalyzed by: GSE29971
GSM358477	GSE14333	48	F	0	74.2	2	0	NA	NA	NA	NA	NA	NA	Right	NA	N	Y	NA	NA	NA	NA	NA	NA	NA	NA	NA	NA	NA	NA	NA	NA	NA	NA	Reanalyzed by: GSE29971
GSM358478	GSE14333	72	M	0	84.9	2	0	NA	NA	NA	NA	NA	NA	Right	NA	N	N	NA	NA	NA	NA	NA	NA	NA	NA	NA	NA	NA	NA	NA	NA	NA	NA	Reanalyzed by: GSE29971
GSM358479	GSE14333	54	M	0	0.92	3	1	NA	NA	NA	NA	NA	NA	Right	NA	N	N	NA	NA	NA	NA	NA	NA	NA	NA	NA	NA	NA	NA	NA	NA	NA	NA	NA
GSM358480	GSE14333	71	F	1	1.57	3	1	NA	NA	NA	NA	NA	NA	Right	NA	N	Y	NA	NA	NA	NA	NA	NA	NA	NA	NA	NA	NA	NA	NA	NA	NA	NA	NA
GSM358481	GSE14333	83	F	1	3.32	3	1	NA	NA	NA	NA	NA	NA	Right	NA	N	N	NA	NA	NA	NA	NA	NA	NA	NA	NA	NA	NA	NA	NA	NA	NA	NA	NA
GSM358482	GSE14333	78	F	0	4.24	3	1	NA	NA	NA	NA	NA	NA	Right	NA	N	Y	NA	NA	NA	NA	NA	NA	NA	NA	NA	NA	NA	NA	NA	NA	NA	NA	NA
GSM358483	GSE14333	62	F	0	5.22	3	1	NA	NA	NA	NA	NA	NA	Right	NA	N	Y	NA	NA	NA	NA	NA	NA	NA	NA	NA	NA	NA	NA	NA	NA	NA	NA	NA
GSM358484	GSE14333	74	M	1	5.35	3	1	NA	NA	NA	NA	NA	NA	Right	NA	N	N	NA	NA	NA	NA	NA	NA	NA	NA	NA	NA	NA	NA	NA	NA	NA	NA	NA
GSM358485	GSE14333	38	M	1	8.21	3	1	NA	NA	NA	NA	NA	NA	Right	NA	Y	Y	NA	NA	NA	NA	NA	NA	NA	NA	NA	NA	NA	NA	NA	NA	NA	NA	NA
GSM358486	GSE14333	67	F	1	8.31	3	1	NA	NA	NA	NA	NA	NA	Left	NA	Y	Y	NA	NA	NA	NA	NA	NA	NA	NA	NA	NA	NA	NA	NA	NA	NA	NA	NA
GSM358487	GSE14333	51	F	1	8.58	3	1	NA	NA	NA	NA	NA	NA	Left	NA	N	Y	NA	NA	NA	NA	NA	NA	NA	NA	NA	NA	NA	NA	NA	NA	NA	NA	NA
GSM358488	GSE14333	75	M	1	9.56	3	1	NA	NA	NA	NA	NA	NA	Left	NA	N	Y	NA	NA	NA	NA	NA	NA	NA	NA	NA	NA	NA	NA	NA	NA	NA	NA	NA
GSM358489	GSE14333	46	M	1	11.9	3	1	NA	NA	NA	NA	NA	NA	Left	NA	Y	N	NA	NA	NA	NA	NA	NA	NA	NA	NA	NA	NA	NA	NA	NA	NA	NA	NA
GSM358490	GSE14333	60	M	1	14.72	3	1	NA	NA	NA	NA	NA	NA	Right	NA	N	Y	NA	NA	NA	NA	NA	NA	NA	NA	NA	NA	NA	NA	NA	NA	NA	NA	NA
GSM358491	GSE14333	53	F	1	16.07	3	1	NA	NA	NA	NA	NA	NA	Left	NA	N	N	NA	NA	NA	NA	NA	NA	NA	NA	NA	NA	NA	NA	NA	NA	NA	NA	NA
GSM358492	GSE14333	50	F	1	18.93	3	1	NA	NA	NA	NA	NA	NA	Rectum	NA	N	N	NA	NA	NA	NA	NA	NA	NA	NA	NA	NA	NA	NA	NA	NA	NA	NA	NA
GSM358493	GSE14333	61	F	0	18.96	3	1	NA	NA	NA	NA	NA	NA	Left	NA	Y	Y	NA	NA	NA	NA	NA	NA	NA	NA	NA	NA	NA	NA	NA	NA	NA	NA	NA
GSM358494	GSE14333	81	F	0	19.98	3	1	NA	NA	NA	NA	NA	NA	Right	NA	N	Y	NA	NA	NA	NA	NA	NA	NA	NA	NA	NA	NA	NA	NA	NA	NA	NA	NA
GSM358495	GSE14333	63	M	0	20.44	3	1	NA	NA	NA	NA	NA	NA	Right	NA	N	Y	NA	NA	NA	NA	NA	NA	NA	NA	NA	NA	NA	NA	NA	NA	NA	NA	NA
GSM358496	GSE14333	46	M	1	21.04	3	1	NA	NA	NA	NA	NA	NA	Left	NA	N	Y	NA	NA	NA	NA	NA	NA	NA	NA	NA	NA	NA	NA	NA	NA	NA	NA	NA
GSM358497	GSE14333	53	M	1	21.27	3	1	NA	NA	NA	NA	NA	NA	Left	NA	N	Y	NA	NA	NA	NA	NA	NA	NA	NA	NA	NA	NA	NA	NA	NA	NA	NA	NA
GSM358498	GSE14333	87	F	0	22.25	3	1	NA	NA	NA	NA	NA	NA	Right	NA	N	Y	NA	NA	NA	NA	NA	NA	NA	NA	NA	NA	NA	NA	NA	NA	NA	NA	NA
GSM358499	GSE14333	63	M	1	23.34	3	1	NA	NA	NA	NA	NA	NA	Left	NA	N	N	NA	NA	NA	NA	NA	NA	NA	NA	NA	NA	NA	NA	NA	NA	NA	NA	NA
GSM358500	GSE14333	75	F	1	24.13	3	1	NA	NA	NA	NA	NA	NA	Left	NA	N	Y	NA	NA	NA	NA	NA	NA	NA	NA	NA	NA	NA	NA	NA	NA	NA	NA	NA
GSM358501	GSE14333	66	M	1	24.85	3	1	NA	NA	NA	NA	NA	NA	Left	NA	N	Y	NA	NA	NA	NA	NA	NA	NA	NA	NA	NA	NA	NA	NA	NA	NA	NA	NA
GSM358502	GSE14333	78	F	0	26.26	3	1	NA	NA	NA	NA	NA	NA	Right	NA	N	N	NA	NA	NA	NA	NA	NA	NA	NA	NA	NA	NA	NA	NA	NA	NA	NA	NA
GSM358503	GSE14333	71	F	0	26.92	3	1	NA	NA	NA	NA	NA	NA	Right	NA	N	Y	NA	NA	NA	NA	NA	NA	NA	NA	NA	NA	NA	NA	NA	NA	NA	NA	NA
GSM358504	GSE14333	58	M	1	27.58	3	1	NA	NA	NA	NA	NA	NA	Left	NA	Y	Y	NA	NA	NA	NA	NA	NA	NA	NA	NA	NA	NA	NA	NA	NA	NA	NA	NA
GSM358505	GSE14333	90	F	1	27.74	3	1	NA	NA	NA	NA	NA	NA	Left	NA	N	N	NA	NA	NA	NA	NA	NA	NA	NA	NA	NA	NA	NA	NA	NA	NA	NA	NA
GSM358506	GSE14333	26	M	1	29.39	3	1	NA	NA	NA	NA	NA	NA	Left	NA	Y	Y	NA	NA	NA	NA	NA	NA	NA	NA	NA	NA	NA	NA	NA	NA	NA	NA	NA
GSM358507	GSE14333	78	F	0	31.36	3	1	NA	NA	NA	NA	NA	NA	Right	NA	N	N	NA	NA	NA	NA	NA	NA	NA	NA	NA	NA	NA	NA	NA	NA	NA	NA	NA
GSM358508	GSE14333	79	F	0	31.92	3	1	NA	NA	NA	NA	NA	NA	Left	NA	N	Y	NA	NA	NA	NA	NA	NA	NA	NA	NA	NA	NA	NA	NA	NA	NA	NA	NA
GSM358509	GSE14333	41	M	1	34.19	3	1	NA	NA	NA	NA	NA	NA	Right	NA	Y	Y	NA	NA	NA	NA	NA	NA	NA	NA	NA	NA	NA	NA	NA	NA	NA	NA	NA
GSM358510	GSE14333	64	F	1	36.92	3	1	NA	NA	NA	NA	NA	NA	Right	NA	N	N	NA	NA	NA	NA	NA	NA	NA	NA	NA	NA	NA	NA	NA	NA	NA	NA	NA
GSM358511	GSE14333	67	M	0	36.92	3	1	NA	NA	NA	NA	NA	NA	Left	NA	N	Y	NA	NA	NA	NA	NA	NA	NA	NA	NA	NA	NA	NA	NA	NA	NA	NA	NA
GSM358512	GSE14333	60	F	0	38.07	3	1	NA	NA	NA	NA	NA	NA	Right	NA	N	Y	NA	NA	NA	NA	NA	NA	NA	NA	NA	NA	NA	NA	NA	NA	NA	NA	NA
GSM358513	GSE14333	73	F	0	38.72	3	1	NA	NA	NA	NA	NA	NA	Right	NA	N	Y	NA	NA	NA	NA	NA	NA	NA	NA	NA	NA	NA	NA	NA	NA	NA	NA	NA
GSM358514	GSE14333	69	M	1	41.06	3	1	NA	NA	NA	NA	NA	NA	Left	NA	Y	Y	NA	NA	NA	NA	NA	NA	NA	NA	NA	NA	NA	NA	NA	NA	NA	NA	NA
GSM358515	GSE14333	67	M	0	44.67	3	1	NA	NA	NA	NA	NA	NA	Left	NA	N	N	NA	NA	NA	NA	NA	NA	NA	NA	NA	NA	NA	NA	NA	NA	NA	NA	NA
GSM358516	GSE14333	46	M	0	44.74	3	1	NA	NA	NA	NA	NA	NA	Left	NA	N	Y	NA	NA	NA	NA	NA	NA	NA	NA	NA	NA	NA	NA	NA	NA	NA	NA	NA
GSM358517	GSE14333	30	M	0	47.8	3	1	NA	NA	NA	NA	NA	NA	Left	NA	Y	Y	NA	NA	NA	NA	NA	NA	NA	NA	NA	NA	NA	NA	NA	NA	NA	NA	NA
GSM358518	GSE14333	71	F	0	49.11	3	1	NA	NA	NA	NA	NA	NA	Right	NA	N	Y	NA	NA	NA	NA	NA	NA	NA	NA	NA	NA	NA	NA	NA	NA	NA	NA	NA
GSM358519	GSE14333	26	M	0	50.43	3	1	NA	NA	NA	NA	NA	NA	Left	NA	N	Y	NA	NA	NA	NA	NA	NA	NA	NA	NA	NA	NA	NA	NA	NA	NA	NA	NA
GSM358520	GSE14333	67	F	0	50.59	3	1	NA	NA	NA	NA	NA	NA	Right	NA	N	Y	NA	NA	NA	NA	NA	NA	NA	NA	NA	NA	NA	NA	NA	NA	NA	NA	NA
GSM358521	GSE14333	72	M	0	52.86	3	1	NA	NA	NA	NA	NA	NA	Left	NA	N	Y	NA	NA	NA	NA	NA	NA	NA	NA	NA	NA	NA	NA	NA	NA	NA	NA	NA
GSM358522	GSE14333	83	F	0	54.9	3	1	NA	NA	NA	NA	NA	NA	Left	NA	N	N	NA	NA	NA	NA	NA	NA	NA	NA	NA	NA	NA	NA	NA	NA	NA	NA	NA
GSM358523	GSE14333	63	F	0	58.45	3	1	NA	NA	NA	NA	NA	NA	Left	NA	N	N	NA	NA	NA	NA	NA	NA	NA	NA	NA	NA	NA	NA	NA	NA	NA	NA	NA
GSM358524	GSE14333	87	M	0	59.07	3	1	NA	NA	NA	NA	NA	NA	Right	NA	N	Y	NA	NA	NA	NA	NA	NA	NA	NA	NA	NA	NA	NA	NA	NA	NA	NA	NA
GSM358525	GSE14333	69	M	0	59.34	3	1	NA	NA	NA	NA	NA	NA	Right	NA	N	Y	NA	NA	NA	NA	NA	NA	NA	NA	NA	NA	NA	NA	NA	NA	NA	NA	NA
GSM358526	GSE14333	63	M	0	64.33	3	1	NA	NA	NA	NA	NA	NA	Left	NA	N	Y	NA	NA	NA	NA	NA	NA	NA	NA	NA	NA	NA	NA	NA	NA	NA	NA	NA
GSM358527	GSE14333	62	M	0	64.93	3	1	NA	NA	NA	NA	NA	NA	Left	NA	N	Y	NA	NA	NA	NA	NA	NA	NA	NA	NA	NA	NA	NA	NA	NA	NA	NA	NA
GSM358528	GSE14333	65	F	0	65.55	3	1	NA	NA	NA	NA	NA	NA	Left	NA	N	Y	NA	NA	NA	NA	NA	NA	NA	NA	NA	NA	NA	NA	NA	NA	NA	NA	NA
GSM358529	GSE14333	55	M	0	72.09	3	1	NA	NA	NA	NA	NA	NA	Right	NA	N	Y	NA	NA	NA	NA	NA	NA	NA	NA	NA	NA	NA	NA	NA	NA	NA	NA	NA
GSM358530	GSE14333	50	F	0	74.36	3	1	NA	NA	NA	NA	NA	NA	Rectum	NA	Y	Y	NA	NA	NA	NA	NA	NA	NA	NA	NA	NA	NA	NA	NA	NA	NA	NA	NA
GSM358531	GSE14333	63	M	0	74.53	3	1	NA	NA	NA	NA	NA	NA	Left	NA	N	N	NA	NA	NA	NA	NA	NA	NA	NA	NA	NA	NA	NA	NA	NA	NA	NA	NA
GSM358532	GSE14333	60	M	1	79.46	3	1	NA	NA	NA	NA	NA	NA	Left	NA	N	N	NA	NA	NA	NA	NA	NA	NA	NA	NA	NA	NA	NA	NA	NA	NA	NA	NA
GSM358533	GSE14333	71	F	0	85.61	3	1	NA	NA	NA	NA	NA	NA	Rectum	NA	Y	Y	NA	NA	NA	NA	NA	NA	NA	NA	NA	NA	NA	NA	NA	NA	NA	NA	NA
GSM358534	GSE14333	74	M	1	85.84	3	1	NA	NA	NA	NA	NA	NA	Right	NA	Y	Y	NA	NA	NA	NA	NA	NA	NA	NA	NA	NA	NA	NA	NA	NA	NA	NA	NA
GSM358535	GSE14333	46	M	0	89.62	3	1	NA	NA	NA	NA	NA	NA	Left	NA	N	Y	NA	NA	NA	NA	NA	NA	NA	NA	NA	NA	NA	NA	NA	NA	NA	NA	NA
GSM358536	GSE14333	71	F	0	95.07	3	1	NA	NA	NA	NA	NA	NA	Right	NA	N	Y	NA	NA	NA	NA	NA	NA	NA	NA	NA	NA	NA	NA	NA	NA	NA	NA	NA
GSM358537	GSE14333	48	F	0	99.51	3	1	NA	NA	NA	NA	NA	NA	Right	NA	N	Y	NA	NA	NA	NA	NA	NA	NA	NA	NA	NA	NA	NA	NA	NA	NA	NA	NA
GSM358538	GSE14333	39	M	0	105.17	3	1	NA	NA	NA	NA	NA	NA	Left	NA	Y	Y	NA	NA	NA	NA	NA	NA	NA	NA	NA	NA	NA	NA	NA	NA	NA	NA	NA
GSM358539	GSE14333	64	F	0	112.33	3	1	NA	NA	NA	NA	NA	NA	Right	NA	N	N	NA	NA	NA	NA	NA	NA	NA	NA	NA	NA	NA	NA	NA	NA	NA	NA	NA
GSM358540	GSE14333	75	M	0	30.9	3	1	NA	NA	NA	NA	NA	NA	Rectum	NA	N	Y	NA	NA	NA	NA	NA	NA	NA	NA	NA	NA	NA	NA	NA	NA	NA	NA	NA
GSM358541	GSE14333	64	F	0	24	3	1	NA	NA	NA	NA	NA	NA	Left	NA	N	Y	NA	NA	NA	NA	NA	NA	NA	NA	NA	NA	NA	NA	NA	NA	NA	NA	NA
GSM358542	GSE14333	51	M	0	31.6	3	1	NA	NA	NA	NA	NA	NA	Right	NA	N	Y	NA	NA	NA	NA	NA	NA	NA	NA	NA	NA	NA	NA	NA	NA	NA	NA	NA
GSM358543	GSE14333	69	M	0	49.6	3	1	NA	NA	NA	NA	NA	NA	Right	NA	N	Y	NA	NA	NA	NA	NA	NA	NA	NA	NA	NA	NA	NA	NA	NA	NA	NA	NA
GSM358544	GSE14333	69	M	1	15.2	3	1	NA	NA	NA	NA	NA	NA	Left	NA	N	Y	NA	NA	NA	NA	NA	NA	NA	NA	NA	NA	NA	NA	NA	NA	NA	NA	NA
GSM358545	GSE14333	84	F	0	24.2	3	1	NA	NA	NA	NA	NA	NA	Left	NA	N	N	NA	NA	NA	NA	NA	NA	NA	NA	NA	NA	NA	NA	NA	NA	NA	NA	NA
GSM358546	GSE14333	59	M	0	69.1	3	1	NA	NA	NA	NA	NA	NA	Left	NA	N	Y	NA	NA	NA	NA	NA	NA	NA	NA	NA	NA	NA	NA	NA	NA	NA	NA	NA
GSM358547	GSE14333	74	M	0	68.1	3	1	NA	NA	NA	NA	NA	NA	Left	NA	N	Y	NA	NA	NA	NA	NA	NA	NA	NA	NA	NA	NA	NA	NA	NA	NA	NA	NA
GSM358548	GSE14333	62	M	1	10.3	3	1	NA	NA	NA	NA	NA	NA	Right	NA	N	Y	NA	NA	NA	NA	NA	NA	NA	NA	NA	NA	NA	NA	NA	NA	NA	NA	NA
GSM358549	GSE14333	56	F	0	59.2	3	1	NA	NA	NA	NA	NA	NA	Rectum	NA	N	Y	NA	NA	NA	NA	NA	NA	NA	NA	NA	NA	NA	NA	NA	NA	NA	NA	NA
GSM358550	GSE14333	73	M	0	61.4	3	1	NA	NA	NA	NA	NA	NA	Rectum	NA	N	N	NA	NA	NA	NA	NA	NA	NA	NA	NA	NA	NA	NA	NA	NA	NA	NA	NA
GSM358551	GSE14333	72	F	0	15	3	1	NA	NA	NA	NA	NA	NA	Right	NA	N	N	NA	NA	NA	NA	NA	NA	NA	NA	NA	NA	NA	NA	NA	NA	NA	NA	NA
GSM358552	GSE14333	60	F	0	57.8	3	1	NA	NA	NA	NA	NA	NA	Right	NA	N	Y	NA	NA	NA	NA	NA	NA	NA	NA	NA	NA	NA	NA	NA	NA	NA	NA	NA
GSM358553	GSE14333	77	F	0	18.8	3	1	NA	NA	NA	NA	NA	NA	Rectum	NA	N	N	NA	NA	NA	NA	NA	NA	NA	NA	NA	NA	NA	NA	NA	NA	NA	NA	NA
GSM358554	GSE14333	79	F	1	4.5	3	1	NA	NA	NA	NA	NA	NA	Right	NA	N	N	NA	NA	NA	NA	NA	NA	NA	NA	NA	NA	NA	NA	NA	NA	NA	NA	NA
GSM358555	GSE14333	83	M	1	38.1	3	1	NA	NA	NA	NA	NA	NA	Rectum	NA	N	N	NA	NA	NA	NA	NA	NA	NA	NA	NA	NA	NA	NA	NA	NA	NA	NA	NA
GSM358556	GSE14333	69	M	0	40.4	3	1	NA	NA	NA	NA	NA	NA	Right	NA	N	Y	NA	NA	NA	NA	NA	NA	NA	NA	NA	NA	NA	NA	NA	NA	NA	NA	NA
GSM358557	GSE14333	73	M	1	5.7	3	1	NA	NA	NA	NA	NA	NA	Right	NA	N	N	NA	NA	NA	NA	NA	NA	NA	NA	NA	NA	NA	NA	NA	NA	NA	NA	NA
GSM358558	GSE14333	66	M	0	10.2	3	1	NA	NA	NA	NA	NA	NA	Rectum	NA	N	Y	NA	NA	NA	NA	NA	NA	NA	NA	NA	NA	NA	NA	NA	NA	NA	NA	NA
GSM358559	GSE14333	75	M	0	84.7	3	1	NA	NA	NA	NA	NA	NA	Right	NA	N	Y	NA	NA	NA	NA	NA	NA	NA	NA	NA	NA	NA	NA	NA	NA	NA	NA	NA
GSM358560	GSE14333	77	F	0	16.9	3	1	NA	NA	NA	NA	NA	NA	Rectum	NA	N	N	NA	NA	NA	NA	NA	NA	NA	NA	NA	NA	NA	NA	NA	NA	NA	NA	NA
GSM358561	GSE14333	49	F	1	9.5	3	1	NA	NA	NA	NA	NA	NA	Left	NA	N	Y	NA	NA	NA	NA	NA	NA	NA	NA	NA	NA	NA	NA	NA	NA	NA	NA	NA
GSM358562	GSE14333	77	F	0	68.7	3	1	NA	NA	NA	NA	NA	NA	Right	NA	N	Y	NA	NA	NA	NA	NA	NA	NA	NA	NA	NA	NA	NA	NA	NA	NA	NA	NA
GSM358563	GSE14333	77	M	0	59.5	3	1	NA	NA	NA	NA	NA	NA	Right	NA	N	N	NA	NA	NA	NA	NA	NA	NA	NA	NA	NA	NA	NA	NA	NA	NA	NA	NA
GSM358564	GSE14333	59	M	0	18.7	3	1	NA	NA	NA	NA	NA	NA	Left	NA	N	Y	NA	NA	NA	NA	NA	NA	NA	NA	NA	NA	NA	NA	NA	NA	NA	NA	NA
GSM358565	GSE14333	43	M	0	70.8	3	1	NA	NA	NA	NA	NA	NA	Left	NA	N	Y	NA	NA	NA	NA	NA	NA	NA	NA	NA	NA	NA	NA	NA	NA	NA	NA	NA
GSM358566	GSE14333	82	F	1	4.44	3	1	NA	NA	NA	NA	NA	NA	Right	NA	N	N	NA	NA	NA	NA	NA	NA	NA	NA	NA	NA	NA	NA	NA	NA	NA	NA	NA
GSM358567	GSE14333	51	M	1	40	3	1	NA	NA	NA	NA	NA	NA	Right	NA	N	Y	NA	NA	NA	NA	NA	NA	NA	NA	NA	NA	NA	NA	NA	NA	NA	NA	NA
GSM358568	GSE14333	53	F	1	72.9	3	1	NA	NA	NA	NA	NA	NA	Left	NA	N	Y	NA	NA	NA	NA	NA	NA	NA	NA	NA	NA	NA	NA	NA	NA	NA	NA	NA
GSM358569	GSE14333	81	M	1	18	3	1	NA	NA	NA	NA	NA	NA	Right	NA	N	N	NA	NA	NA	NA	NA	NA	NA	NA	NA	NA	NA	NA	NA	NA	NA	NA	NA
GSM437093	GSE17536	73	M	0	142.55	1	0	caucasian	NA	grade: 2 - Moderately differentiated (MD)	NA	NA	NA	NA	NA	NA	NA	NA	NA	NA	NA	NA	NA	NA	NA	NA	NA	NA	NA	NA	NA	NA	NA	NA
GSM437094	GSE17536	63	M	0	122.72	1	0	caucasian	NA	grade: 1 - Well differentiated (WD)	NA	NA	NA	NA	NA	NA	NA	NA	NA	NA	NA	NA	NA	NA	NA	NA	NA	NA	NA	NA	NA	NA	NA	NA
GSM437095	GSE17536	51	M	1	28.96	1	0	other (not caucasian, black, or hispanic)	NA	grade: 2 - Moderately differentiated (MD)	NA	NA	NA	NA	NA	NA	NA	NA	NA	NA	NA	NA	NA	NA	NA	NA	NA	NA	NA	NA	NA	NA	NA	NA
GSM437096	GSE17536	56	F	0	119.21	1	0	caucasian	NA	grade: 1 - Well differentiated (WD)	NA	NA	NA	NA	NA	NA	NA	NA	NA	NA	NA	NA	NA	NA	NA	NA	NA	NA	NA	NA	NA	NA	NA	NA
GSM437097	GSE17536	50	M	0	59.53	1	0	caucasian	NA	grade: 2 - Moderately differentiated (MD)	NA	NA	NA	NA	NA	NA	NA	NA	NA	NA	NA	NA	NA	NA	NA	NA	NA	NA	NA	NA	NA	NA	NA	Reanalyzed by: GSM734166 GSM734231
GSM437098	GSE17536	63	F	1	68.81	1	0	other (not caucasian, black, or hispanic)	NA	grade: 2 - Moderately differentiated (MD)	NA	NA	NA	NA	NA	NA	NA	NA	NA	NA	NA	NA	NA	NA	NA	NA	NA	NA	NA	NA	NA	NA	NA	NA
GSM437099	GSE17536	66	M	0	82.29	1	0	caucasian	NA	grade: 1 - Well differentiated (WD)	NA	NA	NA	NA	NA	NA	NA	NA	NA	NA	NA	NA	NA	NA	NA	NA	NA	NA	NA	NA	NA	NA	NA	NA
GSM437100	GSE17536	63	M	0	110.82	1	0	caucasian	NA	grade: 2 - Moderately differentiated (MD)	NA	NA	NA	NA	NA	NA	NA	NA	NA	NA	NA	NA	NA	NA	NA	NA	NA	NA	NA	NA	NA	NA	NA	NA
GSM437101	GSE17536	88	M	1	65.88	1	0	caucasian	NA	grade: 2 - Moderately differentiated (MD)	NA	NA	NA	NA	NA	NA	NA	NA	NA	NA	NA	NA	NA	NA	NA	NA	NA	NA	NA	NA	NA	NA	NA	Reanalyzed by: GSM734165 GSM734230
GSM437102	GSE17536	66	M	0	84.13	1	0	caucasian	NA	grade: 2 - Moderately differentiated (MD)	NA	NA	NA	NA	NA	NA	NA	NA	NA	NA	NA	NA	NA	NA	NA	NA	NA	NA	NA	NA	NA	NA	NA	NA
GSM437103	GSE17536	80	F	1	16.47	1	0	caucasian	NA	grade: 2 - Moderately differentiated (MD)	NA	NA	NA	NA	NA	NA	NA	NA	NA	NA	NA	NA	NA	NA	NA	NA	NA	NA	NA	NA	NA	NA	NA	NA
GSM437104	GSE17536	62	M	0	89.75	1	0	caucasian	NA	grade: 2 - Moderately differentiated (MD)	NA	NA	NA	NA	NA	NA	NA	NA	NA	NA	NA	NA	NA	NA	NA	NA	NA	NA	NA	NA	NA	NA	NA	NA
GSM437105	GSE17536	82	M	0	76.07	1	0	other (not caucasian, black, or hispanic)	NA	grade: 2 - Moderately differentiated (MD)	NA	NA	NA	NA	NA	NA	NA	NA	NA	NA	NA	NA	NA	NA	NA	NA	NA	NA	NA	NA	NA	NA	NA	NA
GSM437106	GSE17536	78	F	0	67.82	1	0	caucasian	NA	grade: 2 - Moderately differentiated (MD)	NA	NA	NA	NA	NA	NA	NA	NA	NA	NA	NA	NA	NA	NA	NA	NA	NA	NA	NA	NA	NA	NA	NA	Reanalyzed by: GSM734162 GSM734227
GSM437107	GSE17536	76	M	0	52.24	1	0	caucasian	NA	grade: 1 - Well differentiated (WD)	NA	NA	NA	NA	NA	NA	NA	NA	NA	NA	NA	NA	NA	NA	NA	NA	NA	NA	NA	NA	NA	NA	NA	Reanalyzed by: GSM734161 GSM734226
GSM437108	GSE17536	87	F	0	64.1	1	0	caucasian	NA	grade: 2 - Moderately differentiated (MD)	NA	NA	NA	NA	NA	NA	NA	NA	NA	NA	NA	NA	NA	NA	NA	NA	NA	NA	NA	NA	NA	NA	NA	NA
GSM437109	GSE17536	74	F	0	55.13	1	0	caucasian	NA	grade: 2 - Moderately differentiated (MD)	NA	NA	NA	NA	NA	NA	NA	NA	NA	NA	NA	NA	NA	NA	NA	NA	NA	NA	NA	NA	NA	NA	NA	Reanalyzed by: GSM734163 GSM734228
GSM437110	GSE17536	55	M	0	57.79	1	0	caucasian	NA	grade: 2 - Moderately differentiated (MD)	NA	NA	NA	NA	NA	NA	NA	NA	NA	NA	NA	NA	NA	NA	NA	NA	NA	NA	NA	NA	NA	NA	NA	NA
GSM437111	GSE17536	71	M	0	50.1	1	0	caucasian	NA	grade: 2 - Moderately differentiated (MD)	NA	NA	NA	NA	NA	NA	NA	NA	NA	NA	NA	NA	NA	NA	NA	NA	NA	NA	NA	NA	NA	NA	NA	NA
GSM437112	GSE17536	86	F	0	43.79	1	0	caucasian	NA	grade: 2 - Moderately differentiated (MD)	NA	NA	NA	NA	NA	NA	NA	NA	NA	NA	NA	NA	NA	NA	NA	NA	NA	NA	NA	NA	NA	NA	NA	NA
GSM437113	GSE17536	58	M	0	30.27	1	0	caucasian	NA	grade: 2 - Moderately differentiated (MD)	NA	NA	NA	NA	NA	NA	NA	NA	NA	NA	NA	NA	NA	NA	NA	NA	NA	NA	NA	NA	NA	NA	NA	NA
GSM437114	GSE17536	78	M	0	3.64	1	0	other (not caucasian, black, or hispanic)	NA	grade: 2 - Moderately differentiated (MD)	NA	NA	NA	NA	NA	NA	NA	NA	NA	NA	NA	NA	NA	NA	NA	NA	NA	NA	NA	NA	NA	NA	NA	Reanalyzed by: GSM734167 GSM734232
GSM437115	GSE17536	57	M	0	36.59	1	0	caucasian	NA	grade: 1 - Well differentiated (WD)	NA	NA	NA	NA	NA	NA	NA	NA	NA	NA	NA	NA	NA	NA	NA	NA	NA	NA	NA	NA	NA	NA	NA	Reanalyzed by: GSM734164 GSM734229
GSM437116	GSE17536	81	M	0	20.02	1	0	caucasian	NA	grade: 2 - Moderately differentiated (MD)	NA	NA	NA	NA	NA	NA	NA	NA	NA	NA	NA	NA	NA	NA	NA	NA	NA	NA	NA	NA	NA	NA	NA	NA
GSM437117	GSE17536	74	F	0	118.58	2	0	caucasian	NA	grade: 2 - Moderately differentiated (MD)	NA	NA	NA	NA	NA	NA	NA	NA	NA	NA	NA	NA	NA	NA	NA	NA	NA	NA	NA	NA	NA	NA	NA	NA
GSM437118	GSE17536	77	F	0	55.33	2	0	caucasian	NA	grade: 3 - Poorly differentiated (PD)	NA	NA	NA	NA	NA	NA	NA	NA	NA	NA	NA	NA	NA	NA	NA	NA	NA	NA	NA	NA	NA	NA	NA	Reanalyzed by: GSM734145 GSM734210
GSM437119	GSE17536	41	M	1	134.86	2	0	hispanic	NA	grade: 2 - Moderately differentiated (MD)	NA	NA	NA	NA	NA	NA	NA	NA	NA	NA	NA	NA	NA	NA	NA	NA	NA	NA	NA	NA	NA	NA	NA	NA
GSM437120	GSE17536	43	F	0	127.29	2	0	caucasian	NA	grade: 2 - Moderately differentiated (MD)	NA	NA	NA	NA	NA	NA	NA	NA	NA	NA	NA	NA	NA	NA	NA	NA	NA	NA	NA	NA	NA	NA	NA	NA
GSM437121	GSE17536	51	F	0	120.62	2	0	caucasian	NA	grade: 2 - Moderately differentiated (MD)	NA	NA	NA	NA	NA	NA	NA	NA	NA	NA	NA	NA	NA	NA	NA	NA	NA	NA	NA	NA	NA	NA	NA	Reanalyzed by: GSM734153 GSM734218
GSM437122	GSE17536	70	M	0	106.94	2	0	black	NA	grade: 2 - Moderately differentiated (MD)	NA	NA	NA	NA	NA	NA	NA	NA	NA	NA	NA	NA	NA	NA	NA	NA	NA	NA	NA	NA	NA	NA	NA	NA
GSM437123	GSE17536	78	F	1	11.7	2	0	caucasian	NA	grade: 2 - Moderately differentiated (MD)	NA	NA	NA	NA	NA	NA	NA	NA	NA	NA	NA	NA	NA	NA	NA	NA	NA	NA	NA	NA	NA	NA	NA	NA
GSM437124	GSE17536	80	M	1	28.79	2	0	caucasian	NA	grade: 2 - Moderately differentiated (MD)	NA	NA	NA	NA	NA	NA	NA	NA	NA	NA	NA	NA	NA	NA	NA	NA	NA	NA	NA	NA	NA	NA	NA	NA
GSM437125	GSE17536	66	M	1	26.82	2	0	caucasian	NA	grade: 2 - Moderately differentiated (MD)	NA	NA	NA	NA	NA	NA	NA	NA	NA	NA	NA	NA	NA	NA	NA	NA	NA	NA	NA	NA	NA	NA	NA	NA
GSM437126	GSE17536	76	F	1	52.5	2	0	caucasian	NA	grade: 2 - Moderately differentiated (MD)	NA	NA	NA	NA	NA	NA	NA	NA	NA	NA	NA	NA	NA	NA	NA	NA	NA	NA	NA	NA	NA	NA	NA	Reanalyzed by: GSM734143 GSM734208
GSM437127	GSE17536	58	F	1	24.03	2	0	caucasian	NA	grade: 3 - Poorly differentiated (PD)	NA	NA	NA	NA	NA	NA	NA	NA	NA	NA	NA	NA	NA	NA	NA	NA	NA	NA	NA	NA	NA	NA	NA	NA
GSM437128	GSE17536	74	M	0	88.99	2	0	caucasian	NA	grade: 2 - Moderately differentiated (MD)	NA	NA	NA	NA	NA	NA	NA	NA	NA	NA	NA	NA	NA	NA	NA	NA	NA	NA	NA	NA	NA	NA	NA	Reanalyzed by: GSM734144 GSM734209
GSM437129	GSE17536	49	M	0	102.44	2	0	caucasian	NA	grade: 2 - Moderately differentiated (MD)	NA	NA	NA	NA	NA	NA	NA	NA	NA	NA	NA	NA	NA	NA	NA	NA	NA	NA	NA	NA	NA	NA	NA	Reanalyzed by: GSM734171 GSM734236
GSM437130	GSE17536	54	F	1	33.73	2	0	other (not caucasian, black, or hispanic)	NA	grade: 2 - Moderately differentiated (MD)	NA	NA	NA	NA	NA	NA	NA	NA	NA	NA	NA	NA	NA	NA	NA	NA	NA	NA	NA	NA	NA	NA	NA	NA
GSM437131	GSE17536	71	F	0	85.28	2	0	caucasian	NA	grade: 2 - Moderately differentiated (MD)	NA	NA	NA	NA	NA	NA	NA	NA	NA	NA	NA	NA	NA	NA	NA	NA	NA	NA	NA	NA	NA	NA	NA	NA
GSM437132	GSE17536	79	F	0	26.53	2	0	caucasian	NA	grade: 2 - Moderately differentiated (MD)	NA	NA	NA	NA	NA	NA	NA	NA	NA	NA	NA	NA	NA	NA	NA	NA	NA	NA	NA	NA	NA	NA	NA	NA
GSM437133	GSE17536	75	F	1	37.31	2	0	caucasian	NA	grade: 1 - Well differentiated (WD)	NA	NA	NA	NA	NA	NA	NA	NA	NA	NA	NA	NA	NA	NA	NA	NA	NA	NA	NA	NA	NA	NA	NA	NA
GSM437134	GSE17536	74	F	0	86.43	2	0	caucasian	NA	grade: 2 - Moderately differentiated (MD)	NA	NA	NA	NA	NA	NA	NA	NA	NA	NA	NA	NA	NA	NA	NA	NA	NA	NA	NA	NA	NA	NA	NA	NA
GSM437135	GSE17536	74	F	0	55.92	2	0	caucasian	NA	grade: 2 - Moderately differentiated (MD)	NA	NA	NA	NA	NA	NA	NA	NA	NA	NA	NA	NA	NA	NA	NA	NA	NA	NA	NA	NA	NA	NA	NA	NA
GSM437136	GSE17536	83	F	0	70.65	2	0	caucasian	NA	grade: 2 - Moderately differentiated (MD)	NA	NA	NA	NA	NA	NA	NA	NA	NA	NA	NA	NA	NA	NA	NA	NA	NA	NA	NA	NA	NA	NA	NA	NA
GSM437137	GSE17536	73	M	0	76.04	2	0	caucasian	NA	grade: 2 - Moderately differentiated (MD)	NA	NA	NA	NA	NA	NA	NA	NA	NA	NA	NA	NA	NA	NA	NA	NA	NA	NA	NA	NA	NA	NA	NA	NA
GSM437138	GSE17536	57	F	0	79.13	2	0	caucasian	NA	grade: 1 - Well differentiated (WD)	NA	NA	NA	NA	NA	NA	NA	NA	NA	NA	NA	NA	NA	NA	NA	NA	NA	NA	NA	NA	NA	NA	NA	NA
GSM437139	GSE17536	65	F	0	83.99	2	0	caucasian	NA	grade: 2 - Moderately differentiated (MD)	NA	NA	NA	NA	NA	NA	NA	NA	NA	NA	NA	NA	NA	NA	NA	NA	NA	NA	NA	NA	NA	NA	NA	NA
GSM437140	GSE17536	86	F	0	80.25	2	0	caucasian	NA	grade: 2 - Moderately differentiated (MD)	NA	NA	NA	NA	NA	NA	NA	NA	NA	NA	NA	NA	NA	NA	NA	NA	NA	NA	NA	NA	NA	NA	NA	NA
GSM437141	GSE17536	89	F	0	40.6	2	0	caucasian	NA	grade: 1 - Well differentiated (WD)	NA	NA	NA	NA	NA	NA	NA	NA	NA	NA	NA	NA	NA	NA	NA	NA	NA	NA	NA	NA	NA	NA	NA	NA
GSM437142	GSE17536	56	F	0	95.37	2	0	caucasian	NA	grade: 3 - Poorly differentiated (PD)	NA	NA	NA	NA	NA	NA	NA	NA	NA	NA	NA	NA	NA	NA	NA	NA	NA	NA	NA	NA	NA	NA	NA	NA
GSM437143	GSE17536	86	F	1	31.06	2	0	caucasian	NA	grade: 3 - Poorly differentiated (PD)	NA	NA	NA	NA	NA	NA	NA	NA	NA	NA	NA	NA	NA	NA	NA	NA	NA	NA	NA	NA	NA	NA	NA	NA
GSM437144	GSE17536	71	M	1	37.31	2	0	caucasian	NA	grade: 2 - Moderately differentiated (MD)	NA	NA	NA	NA	NA	NA	NA	NA	NA	NA	NA	NA	NA	NA	NA	NA	NA	NA	NA	NA	NA	NA	NA	Reanalyzed by: GSM734146 GSM734211
GSM437145	GSE17536	78	F	1	22.02	2	0	caucasian	NA	grade: 2 - Moderately differentiated (MD)	NA	NA	NA	NA	NA	NA	NA	NA	NA	NA	NA	NA	NA	NA	NA	NA	NA	NA	NA	NA	NA	NA	NA	NA
GSM437146	GSE17536	76	M	0	63.25	2	0	caucasian	NA	grade: 2 - Moderately differentiated (MD)	NA	NA	NA	NA	NA	NA	NA	NA	NA	NA	NA	NA	NA	NA	NA	NA	NA	NA	NA	NA	NA	NA	NA	Reanalyzed by: GSM734147 GSM734212
GSM437147	GSE17536	66	F	0	34.09	2	0	caucasian	NA	grade: 3 - Poorly differentiated (PD)	NA	NA	NA	NA	NA	NA	NA	NA	NA	NA	NA	NA	NA	NA	NA	NA	NA	NA	NA	NA	NA	NA	NA	Reanalyzed by: GSM734149 GSM734214
GSM437148	GSE17536	65	F	0	52.14	2	0	caucasian	NA	grade: 2 - Moderately differentiated (MD)	NA	NA	NA	NA	NA	NA	NA	NA	NA	NA	NA	NA	NA	NA	NA	NA	NA	NA	NA	NA	NA	NA	NA	Reanalyzed by: GSM734170 GSM734235
GSM437149	GSE17536	74	F	0	66.04	2	0	other (not caucasian, black, or hispanic)	NA	grade: 2 - Moderately differentiated (MD)	NA	NA	NA	NA	NA	NA	NA	NA	NA	NA	NA	NA	NA	NA	NA	NA	NA	NA	NA	NA	NA	NA	NA	NA
GSM437150	GSE17536	67	M	0	59.96	2	0	caucasian	NA	grade: 1 - Well differentiated (WD)	NA	NA	NA	NA	NA	NA	NA	NA	NA	NA	NA	NA	NA	NA	NA	NA	NA	NA	NA	NA	NA	NA	NA	Reanalyzed by: GSM734150 GSM734215
GSM437151	GSE17536	56	M	0	47.86	2	0	caucasian	NA	grade: 2 - Moderately differentiated (MD)	NA	NA	NA	NA	NA	NA	NA	NA	NA	NA	NA	NA	NA	NA	NA	NA	NA	NA	NA	NA	NA	NA	NA	Reanalyzed by: GSM734120 GSM734185
GSM437152	GSE17536	48	F	0	58.45	2	0	caucasian	NA	grade: 2 - Moderately differentiated (MD)	NA	NA	NA	NA	NA	NA	NA	NA	NA	NA	NA	NA	NA	NA	NA	NA	NA	NA	NA	NA	NA	NA	NA	Reanalyzed by: GSM734151 GSM734216
GSM437153	GSE17536	68	M	0	45.99	2	0	other (not caucasian, black, or hispanic)	NA	grade: 2 - Moderately differentiated (MD)	NA	NA	NA	NA	NA	NA	NA	NA	NA	NA	NA	NA	NA	NA	NA	NA	NA	NA	NA	NA	NA	NA	NA	NA
GSM437154	GSE17536	71	M	0	60.42	2	0	caucasian	NA	grade: 2 - Moderately differentiated (MD)	NA	NA	NA	NA	NA	NA	NA	NA	NA	NA	NA	NA	NA	NA	NA	NA	NA	NA	NA	NA	NA	NA	NA	NA
GSM437155	GSE17536	38	F	0	37.67	2	0	caucasian	NA	grade: 2 - Moderately differentiated (MD)	NA	NA	NA	NA	NA	NA	NA	NA	NA	NA	NA	NA	NA	NA	NA	NA	NA	NA	NA	NA	NA	NA	NA	Reanalyzed by: GSM734152 GSM734217
GSM437156	GSE17536	73	M	0	15.71	2	0	caucasian	NA	grade: 2 - Moderately differentiated (MD)	NA	NA	NA	NA	NA	NA	NA	NA	NA	NA	NA	NA	NA	NA	NA	NA	NA	NA	NA	NA	NA	NA	NA	NA
GSM437157	GSE17536	59	F	0	39.25	2	0	caucasian	NA	grade: 3 - Poorly differentiated (PD)	NA	NA	NA	NA	NA	NA	NA	NA	NA	NA	NA	NA	NA	NA	NA	NA	NA	NA	NA	NA	NA	NA	NA	NA
GSM437158	GSE17536	76	F	0	49.87	2	0	caucasian	NA	grade: 2 - Moderately differentiated (MD)	NA	NA	NA	NA	NA	NA	NA	NA	NA	NA	NA	NA	NA	NA	NA	NA	NA	NA	NA	NA	NA	NA	NA	Reanalyzed by: GSM734172 GSM734237
GSM437159	GSE17536	71	M	0	25.24	2	0	caucasian	NA	grade: 2 - Moderately differentiated (MD)	NA	NA	NA	NA	NA	NA	NA	NA	NA	NA	NA	NA	NA	NA	NA	NA	NA	NA	NA	NA	NA	NA	NA	Reanalyzed by: GSM734154 GSM734219
GSM437160	GSE17536	58	M	0	44.97	2	0	caucasian	NA	grade: 2 - Moderately differentiated (MD)	NA	NA	NA	NA	NA	NA	NA	NA	NA	NA	NA	NA	NA	NA	NA	NA	NA	NA	NA	NA	NA	NA	NA	Reanalyzed by: GSM734155 GSM734220
GSM437161	GSE17536	60	M	0	35.9	2	0	black	NA	grade: 2 - Moderately differentiated (MD)	NA	NA	NA	NA	NA	NA	NA	NA	NA	NA	NA	NA	NA	NA	NA	NA	NA	NA	NA	NA	NA	NA	NA	Reanalyzed by: GSM734156 GSM734221
GSM437162	GSE17536	71	M	0	26.66	2	0	caucasian	NA	grade: 2 - Moderately differentiated (MD)	NA	NA	NA	NA	NA	NA	NA	NA	NA	NA	NA	NA	NA	NA	NA	NA	NA	NA	NA	NA	NA	NA	NA	Reanalyzed by: GSM734157 GSM734222
GSM437163	GSE17536	64	F	0	36.78	2	0	caucasian	NA	grade: 2 - Moderately differentiated (MD)	NA	NA	NA	NA	NA	NA	NA	NA	NA	NA	NA	NA	NA	NA	NA	NA	NA	NA	NA	NA	NA	NA	NA	NA
GSM437164	GSE17536	84	F	0	41.52	2	0	other (not caucasian, black, or hispanic)	NA	grade: 2 - Moderately differentiated (MD)	NA	NA	NA	NA	NA	NA	NA	NA	NA	NA	NA	NA	NA	NA	NA	NA	NA	NA	NA	NA	NA	NA	NA	NA
GSM437165	GSE17536	87	F	0	22.22	2	0	caucasian	NA	grade: 2 - Moderately differentiated (MD)	NA	NA	NA	NA	NA	NA	NA	NA	NA	NA	NA	NA	NA	NA	NA	NA	NA	NA	NA	NA	NA	NA	NA	NA
GSM437166	GSE17536	51	M	0	33.2	2	0	caucasian	NA	grade: 2 - Moderately differentiated (MD)	NA	NA	NA	NA	NA	NA	NA	NA	NA	NA	NA	NA	NA	NA	NA	NA	NA	NA	NA	NA	NA	NA	NA	NA
GSM437167	GSE17536	69	M	0	39.68	2	0	caucasian	NA	grade: 2 - Moderately differentiated (MD)	NA	NA	NA	NA	NA	NA	NA	NA	NA	NA	NA	NA	NA	NA	NA	NA	NA	NA	NA	NA	NA	NA	NA	NA
GSM437168	GSE17536	78	M	0	25.61	2	0	caucasian	NA	grade: 2 - Moderately differentiated (MD)	NA	NA	NA	NA	NA	NA	NA	NA	NA	NA	NA	NA	NA	NA	NA	NA	NA	NA	NA	NA	NA	NA	NA	NA
GSM437169	GSE17536	65	F	0	83.99	2	0	other (not caucasian, black, or hispanic)	NA	grade: 2 - Moderately differentiated (MD)	NA	NA	NA	NA	NA	NA	NA	NA	NA	NA	NA	NA	NA	NA	NA	NA	NA	NA	NA	NA	NA	NA	NA	Reanalyzed by: GSM734158 GSM734223
GSM437170	GSE17536	54	M	0	15.05	2	0	caucasian	NA	grade: 2 - Moderately differentiated (MD)	NA	NA	NA	NA	NA	NA	NA	NA	NA	NA	NA	NA	NA	NA	NA	NA	NA	NA	NA	NA	NA	NA	NA	Reanalyzed by: GSM734159 GSM734224
GSM437171	GSE17536	40	F	0	8.38	2	0	caucasian	NA	grade: 1 - Well differentiated (WD)	NA	NA	NA	NA	NA	NA	NA	NA	NA	NA	NA	NA	NA	NA	NA	NA	NA	NA	NA	NA	NA	NA	NA	NA
GSM437172	GSE17536	68	M	0	18.18	2	0	caucasian	NA	grade: 2 - Moderately differentiated (MD)	NA	NA	NA	NA	NA	NA	NA	NA	NA	NA	NA	NA	NA	NA	NA	NA	NA	NA	NA	NA	NA	NA	NA	NA
GSM437173	GSE17536	52	F	1	27.15	2	0	black	NA	grade: 2 - Moderately differentiated (MD)	NA	NA	NA	NA	NA	NA	NA	NA	NA	NA	NA	NA	NA	NA	NA	NA	NA	NA	NA	NA	NA	NA	NA	Reanalyzed by: GSM734160 GSM734225
GSM437174	GSE17536	46	M	1	24.26	3	1	black	NA	grade: 2 - Moderately differentiated (MD)	NA	NA	NA	NA	NA	NA	NA	NA	NA	NA	NA	NA	NA	NA	NA	NA	NA	NA	NA	NA	NA	NA	NA	NA
GSM437175	GSE17536	39	M	0	105.17	3	1	caucasian	NA	grade: 2 - Moderately differentiated (MD)	NA	NA	NA	NA	NA	NA	NA	NA	NA	NA	NA	NA	NA	NA	NA	NA	NA	NA	NA	NA	NA	NA	NA	Reanalyzed by: GSM734122 GSM734187
GSM437176	GSE17536	38	M	1	11.76	3	1	caucasian	NA	grade: 2 - Moderately differentiated (MD)	NA	NA	NA	NA	NA	NA	NA	NA	NA	NA	NA	NA	NA	NA	NA	NA	NA	NA	NA	NA	NA	NA	NA	Reanalyzed by: GSM734175 GSM734240
GSM437177	GSE17536	26	M	1	70.45	3	1	caucasian	NA	grade: 2 - Moderately differentiated (MD)	NA	NA	NA	NA	NA	NA	NA	NA	NA	NA	NA	NA	NA	NA	NA	NA	NA	NA	NA	NA	NA	NA	NA	NA
GSM437178	GSE17536	71	F	0	95.07	3	1	caucasian	NA	grade: 2 - Moderately differentiated (MD)	NA	NA	NA	NA	NA	NA	NA	NA	NA	NA	NA	NA	NA	NA	NA	NA	NA	NA	NA	NA	NA	NA	NA	NA
GSM437179	GSE17536	64	F	0	112.33	3	1	caucasian	NA	grade: 2 - Moderately differentiated (MD)	NA	NA	NA	NA	NA	NA	NA	NA	NA	NA	NA	NA	NA	NA	NA	NA	NA	NA	NA	NA	NA	NA	NA	NA
GSM437180	GSE17536	53	M	1	27.51	3	1	caucasian	NA	grade: 1 - Well differentiated (WD)	NA	NA	NA	NA	NA	NA	NA	NA	NA	NA	NA	NA	NA	NA	NA	NA	NA	NA	NA	NA	NA	NA	NA	NA
GSM437181	GSE17536	53	F	1	45.92	3	1	caucasian	NA	grade: 2 - Moderately differentiated (MD)	NA	NA	NA	NA	NA	NA	NA	NA	NA	NA	NA	NA	NA	NA	NA	NA	NA	NA	NA	NA	NA	NA	NA	NA
GSM437182	GSE17536	92	F	1	54.04	3	1	caucasian	NA	grade: 2 - Moderately differentiated (MD)	NA	NA	NA	NA	NA	NA	NA	NA	NA	NA	NA	NA	NA	NA	NA	NA	NA	NA	NA	NA	NA	NA	NA	NA
GSM437183	GSE17536	60	M	0	103.98	3	1	caucasian	NA	grade: 1 - Well differentiated (WD)	NA	NA	NA	NA	NA	NA	NA	NA	NA	NA	NA	NA	NA	NA	NA	NA	NA	NA	NA	NA	NA	NA	NA	NA
GSM437184	GSE17536	74	M	1	6.11	3	1	caucasian	NA	grade: 3 - Poorly differentiated (PD)	NA	NA	NA	NA	NA	NA	NA	NA	NA	NA	NA	NA	NA	NA	NA	NA	NA	NA	NA	NA	NA	NA	NA	Reanalyzed by: GSM734124 GSM734189
GSM437185	GSE17536	48	F	0	99.51	3	1	caucasian	NA	grade: 1 - Well differentiated (WD)	NA	NA	NA	NA	NA	NA	NA	NA	NA	NA	NA	NA	NA	NA	NA	NA	NA	NA	NA	NA	NA	NA	NA	Reanalyzed by: GSM734168 GSM734233
GSM437186	GSE17536	63	M	1	20.44	3	1	caucasian	NA	grade: 2 - Moderately differentiated (MD)	NA	NA	NA	NA	NA	NA	NA	NA	NA	NA	NA	NA	NA	NA	NA	NA	NA	NA	NA	NA	NA	NA	NA	Reanalyzed by: GSM734125 GSM734190
GSM437187	GSE17536	58	M	1	76.6	3	1	caucasian	NA	grade: 3 - Poorly differentiated (PD)	NA	NA	NA	NA	NA	NA	NA	NA	NA	NA	NA	NA	NA	NA	NA	NA	NA	NA	NA	NA	NA	NA	NA	NA
GSM437188	GSE17536	75	M	1	10.02	3	1	caucasian	NA	grade: 2 - Moderately differentiated (MD)	NA	NA	NA	NA	NA	NA	NA	NA	NA	NA	NA	NA	NA	NA	NA	NA	NA	NA	NA	NA	NA	NA	NA	NA
GSM437189	GSE17536	63	M	1	41.45	3	1	caucasian	NA	grade: 2 - Moderately differentiated (MD)	NA	NA	NA	NA	NA	NA	NA	NA	NA	NA	NA	NA	NA	NA	NA	NA	NA	NA	NA	NA	NA	NA	NA	NA
GSM437190	GSE17536	46	M	0	96.26	3	1	other (not caucasian, black, or hispanic)	NA	grade: 2 - Moderately differentiated (MD)	NA	NA	NA	NA	NA	NA	NA	NA	NA	NA	NA	NA	NA	NA	NA	NA	NA	NA	NA	NA	NA	NA	NA	NA
GSM437191	GSE17536	71	F	0	85.61	3	1	other (not caucasian, black, or hispanic)	NA	grade: 2 - Moderately differentiated (MD)	NA	NA	NA	NA	NA	NA	NA	NA	NA	NA	NA	NA	NA	NA	NA	NA	NA	NA	NA	NA	NA	NA	NA	Reanalyzed by: GSM734126 GSM734191
GSM437192	GSE17536	63	M	0	78.87	3	1	caucasian	NA	grade: 2 - Moderately differentiated (MD)	NA	NA	NA	NA	NA	NA	NA	NA	NA	NA	NA	NA	NA	NA	NA	NA	NA	NA	NA	NA	NA	NA	NA	Reanalyzed by: GSM734121 GSM734186
GSM437193	GSE17536	87	F	1	22.25	3	1	caucasian	NA	grade: 1 - Well differentiated (WD)	NA	NA	NA	NA	NA	NA	NA	NA	NA	NA	NA	NA	NA	NA	NA	NA	NA	NA	NA	NA	NA	NA	NA	NA
GSM437194	GSE17536	63	M	0	74.53	3	1	caucasian	NA	grade: 2 - Moderately differentiated (MD)	NA	NA	NA	NA	NA	NA	NA	NA	NA	NA	NA	NA	NA	NA	NA	NA	NA	NA	NA	NA	NA	NA	NA	NA
GSM437195	GSE17536	87	M	1	59.07	3	1	caucasian	NA	grade: 2 - Moderately differentiated (MD)	NA	NA	NA	NA	NA	NA	NA	NA	NA	NA	NA	NA	NA	NA	NA	NA	NA	NA	NA	NA	NA	NA	NA	Reanalyzed by: GSM734127 GSM734192
GSM437196	GSE17536	30	M	1	47.8	3	1	caucasian	NA	grade: 3 - Poorly differentiated (PD)	NA	NA	NA	NA	NA	NA	NA	NA	NA	NA	NA	NA	NA	NA	NA	NA	NA	NA	NA	NA	NA	NA	NA	Reanalyzed by: GSM734123 GSM734188
GSM437197	GSE17536	83	F	1	5.68	3	1	caucasian	NA	grade: 2 - Moderately differentiated (MD)	NA	NA	NA	NA	NA	NA	NA	NA	NA	NA	NA	NA	NA	NA	NA	NA	NA	NA	NA	NA	NA	NA	NA	NA
GSM437198	GSE17536	55	M	0	79.39	3	1	caucasian	NA	grade: 1 - Well differentiated (WD)	NA	NA	NA	NA	NA	NA	NA	NA	NA	NA	NA	NA	NA	NA	NA	NA	NA	NA	NA	NA	NA	NA	NA	NA
GSM437199	GSE17536	66	M	0	74.07	3	1	other (not caucasian, black, or hispanic)	NA	grade: 2 - Moderately differentiated (MD)	NA	NA	NA	NA	NA	NA	NA	NA	NA	NA	NA	NA	NA	NA	NA	NA	NA	NA	NA	NA	NA	NA	NA	Reanalyzed by: GSM734113 GSM734178
GSM437200	GSE17536	69	M	1	50.76	3	1	caucasian	NA	grade: 2 - Moderately differentiated (MD)	NA	NA	NA	NA	NA	NA	NA	NA	NA	NA	NA	NA	NA	NA	NA	NA	NA	NA	NA	NA	NA	NA	NA	NA
GSM437201	GSE17536	64	F	1	67.82	3	1	caucasian	NA	grade: 2 - Moderately differentiated (MD)	NA	NA	NA	NA	NA	NA	NA	NA	NA	NA	NA	NA	NA	NA	NA	NA	NA	NA	NA	NA	NA	NA	NA	NA
GSM437202	GSE17536	62	M	0	70.84	3	1	caucasian	NA	grade: 3 - Poorly differentiated (PD)	NA	NA	NA	NA	NA	NA	NA	NA	NA	NA	NA	NA	NA	NA	NA	NA	NA	NA	NA	NA	NA	NA	NA	NA
GSM437203	GSE17536	67	F	0	50.59	3	1	caucasian	NA	grade: 3 - Poorly differentiated (PD)	NA	NA	NA	NA	NA	NA	NA	NA	NA	NA	NA	NA	NA	NA	NA	NA	NA	NA	NA	NA	NA	NA	NA	NA
GSM437204	GSE17536	57	M	1	34.58	3	1	caucasian	NA	grade: 2 - Moderately differentiated (MD)	NA	NA	NA	NA	NA	NA	NA	NA	NA	NA	NA	NA	NA	NA	NA	NA	NA	NA	NA	NA	NA	NA	NA	NA
GSM437205	GSE17536	73	F	1	38.72	3	1	caucasian	NA	grade: 2 - Moderately differentiated (MD)	NA	NA	NA	NA	NA	NA	NA	NA	NA	NA	NA	NA	NA	NA	NA	NA	NA	NA	NA	NA	NA	NA	NA	Reanalyzed by: GSM734116 GSM734181
GSM437206	GSE17536	83	F	1	54.9	3	1	caucasian	NA	grade: 2 - Moderately differentiated (MD)	NA	NA	NA	NA	NA	NA	NA	NA	NA	NA	NA	NA	NA	NA	NA	NA	NA	NA	NA	NA	NA	NA	NA	Reanalyzed by: GSM734112 GSM734177
GSM437207	GSE17536	65	F	0	67.92	3	1	other (not caucasian, black, or hispanic)	NA	grade: 2 - Moderately differentiated (MD)	NA	NA	NA	NA	NA	NA	NA	NA	NA	NA	NA	NA	NA	NA	NA	NA	NA	NA	NA	NA	NA	NA	NA	NA
GSM437208	GSE17536	63	F	0	58.45	3	1	caucasian	NA	grade: 2 - Moderately differentiated (MD)	NA	NA	NA	NA	NA	NA	NA	NA	NA	NA	NA	NA	NA	NA	NA	NA	NA	NA	NA	NA	NA	NA	NA	Reanalyzed by: GSM734169 GSM734234
GSM437209	GSE17536	69	M	0	59.34	3	1	caucasian	NA	grade: 3 - Poorly differentiated (PD)	NA	NA	NA	NA	NA	NA	NA	NA	NA	NA	NA	NA	NA	NA	NA	NA	NA	NA	NA	NA	NA	NA	NA	Reanalyzed by: GSM734114 GSM734179
GSM437210	GSE17536	71	F	0	54.54	3	1	caucasian	NA	grade: 2 - Moderately differentiated (MD)	NA	NA	NA	NA	NA	NA	NA	NA	NA	NA	NA	NA	NA	NA	NA	NA	NA	NA	NA	NA	NA	NA	NA	Reanalyzed by: GSM734174 GSM734239
GSM437211	GSE17536	51	F	1	19.03	3	1	caucasian	NA	grade: 3 - Poorly differentiated (PD)	NA	NA	NA	NA	NA	NA	NA	NA	NA	NA	NA	NA	NA	NA	NA	NA	NA	NA	NA	NA	NA	NA	NA	Reanalyzed by: GSM734129 GSM734194
GSM437212	GSE17536	78	F	1	26.26	3	1	caucasian	NA	grade: 3 - Poorly differentiated (PD)	NA	NA	NA	NA	NA	NA	NA	NA	NA	NA	NA	NA	NA	NA	NA	NA	NA	NA	NA	NA	NA	NA	NA	NA
GSM437213	GSE17536	72	M	0	52.86	3	1	caucasian	NA	grade: 3 - Poorly differentiated (PD)	NA	NA	NA	NA	NA	NA	NA	NA	NA	NA	NA	NA	NA	NA	NA	NA	NA	NA	NA	NA	NA	NA	NA	Reanalyzed by: GSM734111 GSM734176
GSM437214	GSE17536	46	M	1	32.05	3	1	caucasian	NA	grade: 2 - Moderately differentiated (MD)	NA	NA	NA	NA	NA	NA	NA	NA	NA	NA	NA	NA	NA	NA	NA	NA	NA	NA	NA	NA	NA	NA	NA	NA
GSM437215	GSE17536	67	M	0	55.95	3	1	caucasian	NA	grade: 2 - Moderately differentiated (MD)	NA	NA	NA	NA	NA	NA	NA	NA	NA	NA	NA	NA	NA	NA	NA	NA	NA	NA	NA	NA	NA	NA	NA	NA
GSM437216	GSE17536	67	M	0	56.67	3	1	caucasian	NA	grade: 3 - Poorly differentiated (PD)	NA	NA	NA	NA	NA	NA	NA	NA	NA	NA	NA	NA	NA	NA	NA	NA	NA	NA	NA	NA	NA	NA	NA	NA
GSM437217	GSE17536	26	M	0	50.43	3	1	black	NA	grade: 2 - Moderately differentiated (MD)	NA	NA	NA	NA	NA	NA	NA	NA	NA	NA	NA	NA	NA	NA	NA	NA	NA	NA	NA	NA	NA	NA	NA	NA
GSM437218	GSE17536	78	F	1	4.24	3	1	black	NA	grade: 2 - Moderately differentiated (MD)	NA	NA	NA	NA	NA	NA	NA	NA	NA	NA	NA	NA	NA	NA	NA	NA	NA	NA	NA	NA	NA	NA	NA	NA
GSM437219	GSE17536	71	F	0	49.11	3	1	caucasian	NA	grade: 2 - Moderately differentiated (MD)	NA	NA	NA	NA	NA	NA	NA	NA	NA	NA	NA	NA	NA	NA	NA	NA	NA	NA	NA	NA	NA	NA	NA	NA
GSM437220	GSE17536	60	F	0	49.57	3	1	other (not caucasian, black, or hispanic)	NA	grade: 2 - Moderately differentiated (MD)	NA	NA	NA	NA	NA	NA	NA	NA	NA	NA	NA	NA	NA	NA	NA	NA	NA	NA	NA	NA	NA	NA	NA	NA
GSM437221	GSE17536	46	M	0	50.49	3	1	caucasian	NA	grade: 2 - Moderately differentiated (MD)	NA	NA	NA	NA	NA	NA	NA	NA	NA	NA	NA	NA	NA	NA	NA	NA	NA	NA	NA	NA	NA	NA	NA	NA
GSM437222	GSE17536	41	M	0	63.05	3	1	caucasian	NA	grade: 2 - Moderately differentiated (MD)	NA	NA	NA	NA	NA	NA	NA	NA	NA	NA	NA	NA	NA	NA	NA	NA	NA	NA	NA	NA	NA	NA	NA	NA
GSM437223	GSE17536	75	F	1	49.24	3	1	caucasian	NA	grade: 2 - Moderately differentiated (MD)	NA	NA	NA	NA	NA	NA	NA	NA	NA	NA	NA	NA	NA	NA	NA	NA	NA	NA	NA	NA	NA	NA	NA	NA
GSM437224	GSE17536	54	M	0	0.92	3	1	caucasian	NA	grade: 2 - Moderately differentiated (MD)	NA	NA	NA	NA	NA	NA	NA	NA	NA	NA	NA	NA	NA	NA	NA	NA	NA	NA	NA	NA	NA	NA	NA	NA
GSM437225	GSE17536	78	F	0	31.36	3	1	caucasian	NA	grade: 2 - Moderately differentiated (MD)	NA	NA	NA	NA	NA	NA	NA	NA	NA	NA	NA	NA	NA	NA	NA	NA	NA	NA	NA	NA	NA	NA	NA	NA
GSM437226	GSE17536	61	F	0	40.3	3	1	caucasian	NA	grade: 2 - Moderately differentiated (MD)	NA	NA	NA	NA	NA	NA	NA	NA	NA	NA	NA	NA	NA	NA	NA	NA	NA	NA	NA	NA	NA	NA	NA	NA
GSM437227	GSE17536	74	M	0	116.64	3	1	caucasian	NA	grade: 2 - Moderately differentiated (MD)	NA	NA	NA	NA	NA	NA	NA	NA	NA	NA	NA	NA	NA	NA	NA	NA	NA	NA	NA	NA	NA	NA	NA	NA
GSM437228	GSE17536	79	F	0	31.92	3	1	caucasian	NA	grade: 2 - Moderately differentiated (MD)	NA	NA	NA	NA	NA	NA	NA	NA	NA	NA	NA	NA	NA	NA	NA	NA	NA	NA	NA	NA	NA	NA	NA	NA
GSM437229	GSE17536	81	F	0	19.98	3	1	caucasian	NA	grade: 3 - Poorly differentiated (PD)	NA	NA	NA	NA	NA	NA	NA	NA	NA	NA	NA	NA	NA	NA	NA	NA	NA	NA	NA	NA	NA	NA	NA	NA
GSM437230	GSE17536	62	F	0	24.62	3	1	caucasian	NA	grade: 2 - Moderately differentiated (MD)	NA	NA	NA	NA	NA	NA	NA	NA	NA	NA	NA	NA	NA	NA	NA	NA	NA	NA	NA	NA	NA	NA	NA	NA
GSM437231	GSE17536	64	M	1	18.54	4	1	caucasian	NA	grade: 2 - Moderately differentiated (MD)	NA	NA	NA	NA	NA	NA	NA	NA	NA	NA	NA	NA	NA	NA	NA	NA	NA	NA	NA	NA	NA	NA	NA	Reanalyzed by: GSM734134 GSM734199
GSM437232	GSE17536	72	F	0	130.75	4	1	caucasian	NA	grade: 2 - Moderately differentiated (MD)	NA	NA	NA	NA	NA	NA	NA	NA	NA	NA	NA	NA	NA	NA	NA	NA	NA	NA	NA	NA	NA	NA	NA	NA
GSM437233	GSE17536	59	F	1	17.62	4	1	black	NA	grade: 1 - Well differentiated (WD)	NA	NA	NA	NA	NA	NA	NA	NA	NA	NA	NA	NA	NA	NA	NA	NA	NA	NA	NA	NA	NA	NA	NA	NA
GSM437234	GSE17536	46	M	1	5.32	4	1	black	NA	grade: 2 - Moderately differentiated (MD)	NA	NA	NA	NA	NA	NA	NA	NA	NA	NA	NA	NA	NA	NA	NA	NA	NA	NA	NA	NA	NA	NA	NA	NA
GSM437235	GSE17536	69	M	1	2.36	4	1	caucasian	NA	grade: 3 - Poorly differentiated (PD)	NA	NA	NA	NA	NA	NA	NA	NA	NA	NA	NA	NA	NA	NA	NA	NA	NA	NA	NA	NA	NA	NA	NA	NA
GSM437236	GSE17536	73	M	1	5.72	4	1	caucasian	NA	grade: 2 - Moderately differentiated (MD)	NA	NA	NA	NA	NA	NA	NA	NA	NA	NA	NA	NA	NA	NA	NA	NA	NA	NA	NA	NA	NA	NA	NA	Reanalyzed by: GSM734131 GSM734196
GSM437237	GSE17536	66	M	1	15.28	4	1	caucasian	NA	grade: 2 - Moderately differentiated (MD)	NA	NA	NA	NA	NA	NA	NA	NA	NA	NA	NA	NA	NA	NA	NA	NA	NA	NA	NA	NA	NA	NA	NA	Reanalyzed by: GSM734173 GSM734238
GSM437238	GSE17536	54	M	0	95.07	4	1	caucasian	NA	grade: 2 - Moderately differentiated (MD)	NA	NA	NA	NA	NA	NA	NA	NA	NA	NA	NA	NA	NA	NA	NA	NA	NA	NA	NA	NA	NA	NA	NA	Reanalyzed by: GSM734132 GSM734197
GSM437239	GSE17536	88	M	1	4.96	4	1	caucasian	NA	grade: 2 - Moderately differentiated (MD)	NA	NA	NA	NA	NA	NA	NA	NA	NA	NA	NA	NA	NA	NA	NA	NA	NA	NA	NA	NA	NA	NA	NA	Reanalyzed by: GSM734130 GSM734195
GSM437240	GSE17536	58	M	1	28.89	4	1	caucasian	NA	grade: 2 - Moderately differentiated (MD)	NA	NA	NA	NA	NA	NA	NA	NA	NA	NA	NA	NA	NA	NA	NA	NA	NA	NA	NA	NA	NA	NA	NA	Reanalyzed by: GSM734133 GSM734198
GSM437241	GSE17536	82	F	1	3.25	4	1	caucasian	NA	grade: 3 - Poorly differentiated (PD)	NA	NA	NA	NA	NA	NA	NA	NA	NA	NA	NA	NA	NA	NA	NA	NA	NA	NA	NA	NA	NA	NA	NA	NA
GSM437242	GSE17536	58	F	1	0.92	4	1	caucasian	NA	grade: 3 - Poorly differentiated (PD)	NA	NA	NA	NA	NA	NA	NA	NA	NA	NA	NA	NA	NA	NA	NA	NA	NA	NA	NA	NA	NA	NA	NA	NA
GSM437243	GSE17536	69	M	1	18.77	4	1	caucasian	NA	grade: 2 - Moderately differentiated (MD)	NA	NA	NA	NA	NA	NA	NA	NA	NA	NA	NA	NA	NA	NA	NA	NA	NA	NA	NA	NA	NA	NA	NA	NA
GSM437244	GSE17536	51	M	1	57.73	4	1	caucasian	NA	grade: 2 - Moderately differentiated (MD)	NA	NA	NA	NA	NA	NA	NA	NA	NA	NA	NA	NA	NA	NA	NA	NA	NA	NA	NA	NA	NA	NA	NA	NA
GSM437245	GSE17536	70	F	1	14.39	4	1	other (not caucasian, black, or hispanic)	NA	grade: 2 - Moderately differentiated (MD)	NA	NA	NA	NA	NA	NA	NA	NA	NA	NA	NA	NA	NA	NA	NA	NA	NA	NA	NA	NA	NA	NA	NA	NA
GSM437246	GSE17536	82	F	1	5.12	4	1	caucasian	NA	grade: 2 - Moderately differentiated (MD)	NA	NA	NA	NA	NA	NA	NA	NA	NA	NA	NA	NA	NA	NA	NA	NA	NA	NA	NA	NA	NA	NA	NA	Reanalyzed by: GSM734119 GSM734184
GSM437247	GSE17536	60	M	1	4.99	4	1	caucasian	NA	grade: 3 - Poorly differentiated (PD)	NA	NA	NA	NA	NA	NA	NA	NA	NA	NA	NA	NA	NA	NA	NA	NA	NA	NA	NA	NA	NA	NA	NA	NA
GSM437248	GSE17536	52	M	1	33.17	4	1	black	NA	grade: 3 - Poorly differentiated (PD)	NA	NA	NA	NA	NA	NA	NA	NA	NA	NA	NA	NA	NA	NA	NA	NA	NA	NA	NA	NA	NA	NA	NA	NA
GSM437249	GSE17536	59	M	1	50.53	4	1	caucasian	NA	grade: 2 - Moderately differentiated (MD)	NA	NA	NA	NA	NA	NA	NA	NA	NA	NA	NA	NA	NA	NA	NA	NA	NA	NA	NA	NA	NA	NA	NA	NA
GSM437250	GSE17536	56	M	1	5.72	4	1	caucasian	NA	grade: 3 - Poorly differentiated (PD)	NA	NA	NA	NA	NA	NA	NA	NA	NA	NA	NA	NA	NA	NA	NA	NA	NA	NA	NA	NA	NA	NA	NA	NA
GSM437251	GSE17536	63	M	1	8.02	4	1	caucasian	NA	grade: 2 - Moderately differentiated (MD)	NA	NA	NA	NA	NA	NA	NA	NA	NA	NA	NA	NA	NA	NA	NA	NA	NA	NA	NA	NA	NA	NA	NA	NA
GSM437252	GSE17536	65	F	1	34.02	4	1	caucasian	NA	grade: 2 - Moderately differentiated (MD)	NA	NA	NA	NA	NA	NA	NA	NA	NA	NA	NA	NA	NA	NA	NA	NA	NA	NA	NA	NA	NA	NA	NA	Reanalyzed by: GSM734135 GSM734200
GSM437253	GSE17536	54	M	1	1.44	4	1	caucasian	NA	grade: 3 - Poorly differentiated (PD)	NA	NA	NA	NA	NA	NA	NA	NA	NA	NA	NA	NA	NA	NA	NA	NA	NA	NA	NA	NA	NA	NA	NA	Reanalyzed by: GSM734136 GSM734201
GSM437254	GSE17536	76	M	1	36.95	4	1	caucasian	NA	grade: 3 - Poorly differentiated (PD)	NA	NA	NA	NA	NA	NA	NA	NA	NA	NA	NA	NA	NA	NA	NA	NA	NA	NA	NA	NA	NA	NA	NA	NA
GSM437255	GSE17536	58	F	0	60.75	4	1	other (not caucasian, black, or hispanic)	NA	grade: 2 - Moderately differentiated (MD)	NA	NA	NA	NA	NA	NA	NA	NA	NA	NA	NA	NA	NA	NA	NA	NA	NA	NA	NA	NA	NA	NA	NA	Reanalyzed by: GSM734138 GSM734203
GSM437256	GSE17536	69	F	1	37.44	4	1	caucasian	NA	grade: 2 - Moderately differentiated (MD)	NA	NA	NA	NA	NA	NA	NA	NA	NA	NA	NA	NA	NA	NA	NA	NA	NA	NA	NA	NA	NA	NA	NA	NA
GSM437257	GSE17536	42	F	1	23.07	4	1	caucasian	NA	grade: 2 - Moderately differentiated (MD)	NA	NA	NA	NA	NA	NA	NA	NA	NA	NA	NA	NA	NA	NA	NA	NA	NA	NA	NA	NA	NA	NA	NA	NA
GSM437258	GSE17536	78	F	1	19.85	4	1	caucasian	NA	grade: 2 - Moderately differentiated (MD)	NA	NA	NA	NA	NA	NA	NA	NA	NA	NA	NA	NA	NA	NA	NA	NA	NA	NA	NA	NA	NA	NA	NA	NA
GSM437259	GSE17536	51	M	0	31.85	4	1	caucasian	NA	grade: 2 - Moderately differentiated (MD)	NA	NA	NA	NA	NA	NA	NA	NA	NA	NA	NA	NA	NA	NA	NA	NA	NA	NA	NA	NA	NA	NA	NA	Reanalyzed by: GSM734137 GSM734202
GSM437260	GSE17536	63	M	1	8.61	4	1	caucasian	NA	grade: 2 - Moderately differentiated (MD)	NA	NA	NA	NA	NA	NA	NA	NA	NA	NA	NA	NA	NA	NA	NA	NA	NA	NA	NA	NA	NA	NA	NA	NA
GSM437261	GSE17536	66	M	0	42.27	4	1	caucasian	NA	grade: 2 - Moderately differentiated (MD)	NA	NA	NA	NA	NA	NA	NA	NA	NA	NA	NA	NA	NA	NA	NA	NA	NA	NA	NA	NA	NA	NA	NA	Reanalyzed by: GSM734117 GSM734182
GSM437262	GSE17536	73	M	1	15.25	4	1	caucasian	NA	grade: 2 - Moderately differentiated (MD)	NA	NA	NA	NA	NA	NA	NA	NA	NA	NA	NA	NA	NA	NA	NA	NA	NA	NA	NA	NA	NA	NA	NA	Reanalyzed by: GSM734139 GSM734204
GSM437263	GSE17536	62	M	1	14.56	4	1	caucasian	NA	grade: 2 - Moderately differentiated (MD)	NA	NA	NA	NA	NA	NA	NA	NA	NA	NA	NA	NA	NA	NA	NA	NA	NA	NA	NA	NA	NA	NA	NA	Reanalyzed by: GSM734140 GSM734205
GSM437264	GSE17536	82	F	1	9.96	4	1	caucasian	NA	grade: 2 - Moderately differentiated (MD)	NA	NA	NA	NA	NA	NA	NA	NA	NA	NA	NA	NA	NA	NA	NA	NA	NA	NA	NA	NA	NA	NA	NA	Reanalyzed by: GSM734141 GSM734206
GSM437265	GSE17536	76	M	1	8.94	4	1	caucasian	NA	grade: 2 - Moderately differentiated (MD)	NA	NA	NA	NA	NA	NA	NA	NA	NA	NA	NA	NA	NA	NA	NA	NA	NA	NA	NA	NA	NA	NA	NA	Reanalyzed by: GSM734118 GSM734183
GSM437266	GSE17536	78	F	0	32.67	4	1	caucasian	NA	grade: 3 - Poorly differentiated (PD)	NA	NA	NA	NA	NA	NA	NA	NA	NA	NA	NA	NA	NA	NA	NA	NA	NA	NA	NA	NA	NA	NA	NA	Reanalyzed by: GSM734115 GSM734180
GSM437267	GSE17536	66	F	1	2.07	4	1	caucasian	NA	grade: 3 - Poorly differentiated (PD)	NA	NA	NA	NA	NA	NA	NA	NA	NA	NA	NA	NA	NA	NA	NA	NA	NA	NA	NA	NA	NA	NA	NA	NA
GSM437268	GSE17536	68	M	1	22.78	4	1	caucasian	NA	grade: 2 - Moderately differentiated (MD)	NA	NA	NA	NA	NA	NA	NA	NA	NA	NA	NA	NA	NA	NA	NA	NA	NA	NA	NA	NA	NA	NA	NA	NA
GSM437269	GSE17536	47	M	0	22.35	4	1	caucasian	NA	grade: 2 - Moderately differentiated (MD)	NA	NA	NA	NA	NA	NA	NA	NA	NA	NA	NA	NA	NA	NA	NA	NA	NA	NA	NA	NA	NA	NA	NA	Reanalyzed by: GSM734142 GSM734207
GSM782671	GSE31595	65	F	0	47.8	3	1	Caucasian	_R06_2361	grade: 2 - Moderately differentiated (MD)	NA	NA	NA	right	NA	NA	Y	NA	NA	NA	NA	NA	NA	NA	NA	NA	NA	NA	NA	NA	NA	NA	NA	NA
GSM782674	GSE31595	79	M	0	48.45	2	0	Caucasian	_R09_2362	grade: 2 - Moderately differentiated (MD)	NA	NA	NA	left	NA	NA	N	NA	NA	NA	NA	NA	NA	NA	NA	NA	NA	NA	NA	NA	NA	NA	NA	NA
GSM784850	GSE31595	56	F	0	48.53	2	0	caucasian	_R14_2363	grade: 3 - Poorly differentiated (PD)	NA	NA	NA	left	NA	NA	N	NA	NA	NA	NA	NA	NA	NA	NA	NA	NA	NA	NA	NA	NA	NA	NA	NA
GSM784851	GSE31595	72	F	1	5.29	3	1	caucasian	_R15_2364	grade: 3 - Poorly differentiated (PD)	NA	NA	NA	right	NA	NA	Y	NA	NA	NA	NA	NA	NA	NA	NA	NA	NA	NA	NA	NA	NA	NA	NA	NA
GSM784852	GSE31595	79	F	0	28.96	2	0	caucasian	_R18_1665	grade: 3 - Poorly differentiated (PD)	NA	NA	NA	left	NA	NA	N	NA	NA	NA	NA	NA	NA	NA	NA	NA	NA	NA	NA	NA	NA	NA	NA	NA
GSM784853	GSE31595	68	F	0	41.03	2	0	caucasian	_R21_1667	grade: 2 - Moderately differentiated (MD)	NA	NA	NA	left	NA	NA	N	NA	NA	NA	NA	NA	NA	NA	NA	NA	NA	NA	NA	NA	NA	NA	NA	NA
GSM784854	GSE31595	71	M	0	38.73	2	0	caucasian	_R22_1662	grade: 3 - Poorly differentiated (PD)	NA	NA	NA	right	NA	NA	N	NA	NA	NA	NA	NA	NA	NA	NA	NA	NA	NA	NA	NA	NA	NA	NA	NA
GSM784855	GSE31595	71	F	0	36.23	3	1	caucasian	_R25_1668	grade: 2 - Moderately differentiated (MD)	NA	NA	NA	left	NA	NA	N	NA	NA	NA	NA	NA	NA	NA	NA	NA	NA	NA	NA	NA	NA	NA	NA	NA
GSM784856	GSE31595	68	F	0	36.1	3	1	caucasian	_R26_1671	grade: 2 - Moderately differentiated (MD)	NA	NA	NA	left	NA	NA	N	NA	NA	NA	NA	NA	NA	NA	NA	NA	NA	NA	NA	NA	NA	NA	NA	NA
GSM784857	GSE31595	87	F	1	29.88	2	0	caucasian	_R27_1673	grade: 3 - Poorly differentiated (PD)	NA	NA	NA	right	NA	NA	N	NA	NA	NA	NA	NA	NA	NA	NA	NA	NA	NA	NA	NA	NA	NA	NA	NA
GSM784858	GSE31595	51	F	0	38.3	2	0	caucasian	_R29_1663	grade: 2 - Moderately differentiated (MD)	NA	NA	NA	left	NA	NA	N	NA	NA	NA	NA	NA	NA	NA	NA	NA	NA	NA	NA	NA	NA	NA	NA	NA
GSM784860	GSE31595	64	M	0	36.03	2	0	caucasian	_R31_2365	grade: 2 - Moderately differentiated (MD)	NA	NA	NA	right	NA	NA	N	NA	NA	NA	NA	NA	NA	NA	NA	NA	NA	NA	NA	NA	NA	NA	NA	NA
GSM784862	GSE31595	66	M	0	38.33	3	1	caucasian	_R36_2366	grade: 3 - Poorly differentiated (PD)	NA	NA	NA	right	NA	NA	N	NA	NA	NA	NA	NA	NA	NA	NA	NA	NA	NA	NA	NA	NA	NA	NA	NA
GSM784865	GSE31595	62	M	0	38.92	3	1	caucasian	_R40_2367	grade: 3 - Poorly differentiated (PD)	NA	NA	NA	right	NA	NA	Y	NA	NA	NA	NA	NA	NA	NA	NA	NA	NA	NA	NA	NA	NA	NA	NA	NA
GSM784867	GSE31595	79	M	0	40.11	2	0	caucasian	_R41_1960	grade: 2 - Moderately differentiated (MD)	NA	NA	NA	right	NA	NA	N	NA	NA	NA	NA	NA	NA	NA	NA	NA	NA	NA	NA	NA	NA	NA	NA	NA
GSM784871	GSE31595	65	F	0	36.36	2	0	caucasian	_R42_1961	grade: 3 - Poorly differentiated (PD)	NA	NA	NA	right	NA	NA	N	NA	NA	NA	NA	NA	NA	NA	NA	NA	NA	NA	NA	NA	NA	NA	NA	NA
GSM784873	GSE31595	74	F	0	40.6	3	1	caucasian	_R43_1962	mucinous	NA	NA	NA	right	NA	NA	Y	NA	NA	NA	NA	NA	NA	NA	NA	NA	NA	NA	NA	NA	NA	NA	NA	NA
GSM784875	GSE31595	62	F	0	36.36	3	1	caucasian	_R47_1963	grade: 2 - Moderately differentiated (MD)	NA	NA	NA	right	NA	NA	Y	NA	NA	NA	NA	NA	NA	NA	NA	NA	NA	NA	NA	NA	NA	NA	NA	NA
GSM784878	GSE31595	64	M	0	36.1	3	1	caucasian	_R49_1965	grade: 3 - Poorly differentiated (PD)	NA	NA	NA	right	NA	NA	Y	NA	NA	NA	NA	NA	NA	NA	NA	NA	NA	NA	NA	NA	NA	NA	NA	NA
GSM784881	GSE31595	72	M	1	20.38	3	1	caucasian	_R52_1967	grade: 3 - Poorly differentiated (PD)	NA	NA	NA	left	NA	NA	Y	NA	NA	NA	NA	NA	NA	NA	NA	NA	NA	NA	NA	NA	NA	NA	NA	NA
GSM784884	GSE31595	63	F	0	36.59	2	0	caucasian	_R54_1969	grade: 3 - Poorly differentiated (PD)	NA	NA	NA	left	NA	NA	N	NA	NA	NA	NA	NA	NA	NA	NA	NA	NA	NA	NA	NA	NA	NA	NA	NA
GSM784885	GSE31595	88	M	1	11.67	3	1	caucasian	_R55_1970	grade: 2 - Moderately differentiated (MD)	NA	NA	NA	right	NA	NA	N	NA	NA	NA	NA	NA	NA	NA	NA	NA	NA	NA	NA	NA	NA	NA	NA	NA
GSM784886	GSE31595	77	F	0	112.11	3	1	caucasian	_RB01_14	mucinous	NA	NA	NA	right	NA	NA	N	NA	NA	NA	NA	NA	NA	NA	NA	NA	NA	NA	NA	NA	NA	NA	NA	NA
GSM784887	GSE31595	73	M	0	26.56	2	0	caucasian	_RB06_165	grade: 2 - Moderately differentiated (MD)	NA	NA	NA	right	NA	NA	N	NA	NA	NA	NA	NA	NA	NA	NA	NA	NA	NA	NA	NA	NA	NA	NA	NA
GSM784888	GSE31595	80	M	0	6.41	2	0	caucasian	_RB14_155	grade: 3 - Poorly differentiated (PD)	NA	NA	NA	left	NA	NA	N	NA	NA	NA	NA	NA	NA	NA	NA	NA	NA	NA	NA	NA	NA	NA	NA	NA
GSM784889	GSE31595	80	F	0	109.84	3	1	caucasian	_RB22_1655	grade: 2 - Moderately differentiated (MD)	NA	NA	NA	left	NA	NA	N	NA	NA	NA	NA	NA	NA	NA	NA	NA	NA	NA	NA	NA	NA	NA	NA	NA
GSM784890	GSE31595	78	M	0	100.86	2	0	caucasian	_RB24_1656	grade: 2 - Moderately differentiated (MD)	NA	NA	NA	left	NA	NA	N	NA	NA	NA	NA	NA	NA	NA	NA	NA	NA	NA	NA	NA	NA	NA	NA	NA
GSM784891	GSE31595	70	F	1	42.05	3	1	caucasian	_RB29_1650	grade: 2 - Moderately differentiated (MD)	NA	NA	NA	left	NA	NA	Y	NA	NA	NA	NA	NA	NA	NA	NA	NA	NA	NA	NA	NA	NA	NA	NA	NA
GSM784892	GSE31595	91	M	1	38.14	2	0	caucasian	_RB30_1651	grade: 3 - Poorly differentiated (PD)	NA	NA	NA	right	NA	NA	N	NA	NA	NA	NA	NA	NA	NA	NA	NA	NA	NA	NA	NA	NA	NA	NA	NA
GSM784893	GSE31595	82	F	0	99.19	2	0	caucasian	_RB33_1658	grade: 2 - Moderately differentiated (MD)	NA	NA	NA	right	NA	NA	N	NA	NA	NA	NA	NA	NA	NA	NA	NA	NA	NA	NA	NA	NA	NA	NA	NA
GSM784894	GSE31595	90	F	0	33.01	2	0	caucasian	_RB35_1659	grade: 2 - Moderately differentiated (MD)	NA	NA	NA	right	NA	NA	N	NA	NA	NA	NA	NA	NA	NA	NA	NA	NA	NA	NA	NA	NA	NA	NA	NA
GSM784901	GSE31595	83	F	0	101.82	3	1	caucasian	_RB36_1646	grade: 2 - Moderately differentiated (MD)	NA	NA	NA	right	NA	NA	Y	NA	NA	NA	NA	NA	NA	NA	NA	NA	NA	NA	NA	NA	NA	NA	NA	NA
GSM784902	GSE31595	81	F	1	4.6	2	0	caucasian	_RB43_1648	grade: 2 - Moderately differentiated (MD)	NA	NA	NA	right	NA	NA	N	NA	NA	NA	NA	NA	NA	NA	NA	NA	NA	NA	NA	NA	NA	NA	NA	NA
GSM784903	GSE31595	89	F	1	83.11	2	0	caucasian	_RB45_1652	grade: 2 - Moderately differentiated (MD)	NA	NA	NA	right	NA	NA	N	NA	NA	NA	NA	NA	NA	NA	NA	NA	NA	NA	NA	NA	NA	NA	NA	NA
GSM784904	GSE31595	69	M	0	96.82	3	1	caucasian	_RB50_182	grade: 2 - Moderately differentiated (MD)	NA	NA	NA	left	NA	NA	Y	NA	NA	NA	NA	NA	NA	NA	NA	NA	NA	NA	NA	NA	NA	NA	NA	NA
GSM784905	GSE31595	85	M	0	96.82	2	0	caucasian	_RB51_183	grade: 2 - Moderately differentiated (MD)	NA	NA	NA	right	NA	NA	N	NA	NA	NA	NA	NA	NA	NA	NA	NA	NA	NA	NA	NA	NA	NA	NA	NA
GSM784906	GSE31595	89	F	0	43.27	3	1	caucasian	_RB56_1653	grade: 3 - Poorly differentiated (PD)	NA	NA	NA	right	NA	NA	Y	NA	NA	NA	NA	NA	NA	NA	NA	NA	NA	NA	NA	NA	NA	NA	NA	NA
GSM820048	GSE33113	41.6	M	0	65.574	2	0	NA	col001	NA	NA	NA	NA	NA	NA	NA	NA	NA	NA	NA	NA	NA	NA	NA	NA	NA	NA	NA	NA	NA	NA	NA	NA	NA
GSM820049	GSE33113	66.06	M	0	4.59	2	0	NA	col002	NA	NA	NA	NA	NA	NA	NA	NA	NA	NA	NA	NA	NA	NA	NA	NA	NA	NA	NA	NA	NA	NA	NA	NA	NA
GSM820050	GSE33113	80.19	M	0	2.033	2	0	NA	col003	NA	NA	NA	NA	NA	NA	NA	NA	NA	NA	NA	NA	NA	NA	NA	NA	NA	NA	NA	NA	NA	NA	NA	NA	NA
GSM820051	GSE33113	87.36	M	1	27.279	2	0	NA	col004	NA	NA	NA	NA	NA	NA	NA	NA	NA	NA	NA	NA	NA	NA	NA	NA	NA	NA	NA	NA	NA	NA	NA	NA	NA
GSM820052	GSE33113	60.49	F	0	38.525	2	0	NA	col005	NA	NA	NA	NA	NA	NA	NA	NA	NA	NA	NA	NA	NA	NA	NA	NA	NA	NA	NA	NA	NA	NA	NA	NA	NA
GSM820053	GSE33113	76.55	M	0	50.525	2	0	NA	col006	NA	NA	NA	NA	NA	NA	NA	NA	NA	NA	NA	NA	NA	NA	NA	NA	NA	NA	NA	NA	NA	NA	NA	NA	NA
GSM820054	GSE33113	61.3	M	0	52.885	2	0	NA	col007	NA	NA	NA	NA	NA	NA	NA	NA	NA	NA	NA	NA	NA	NA	NA	NA	NA	NA	NA	NA	NA	NA	NA	NA	NA
GSM820055	GSE33113	82.16	F	0	24.525	2	0	NA	col008	NA	NA	NA	NA	NA	NA	NA	NA	NA	NA	NA	NA	NA	NA	NA	NA	NA	NA	NA	NA	NA	NA	NA	NA	NA
GSM820056	GSE33113	92.15	F	0	50.656	2	0	NA	col009	NA	NA	NA	NA	NA	NA	NA	NA	NA	NA	NA	NA	NA	NA	NA	NA	NA	NA	NA	NA	NA	NA	NA	NA	NA
GSM820057	GSE33113	54.56	F	0	38.525	2	0	NA	col010	NA	NA	NA	NA	NA	NA	NA	NA	NA	NA	NA	NA	NA	NA	NA	NA	NA	NA	NA	NA	NA	NA	NA	NA	NA
GSM820058	GSE33113	73.41	F	1	21.541	2	0	NA	col011	NA	NA	NA	NA	NA	NA	NA	NA	NA	NA	NA	NA	NA	NA	NA	NA	NA	NA	NA	NA	NA	NA	NA	NA	NA
GSM820059	GSE33113	55.15	M	0	37.279	2	0	NA	col012	NA	NA	NA	NA	NA	NA	NA	NA	NA	NA	NA	NA	NA	NA	NA	NA	NA	NA	NA	NA	NA	NA	NA	NA	NA
GSM820060	GSE33113	82.66	F	0	16.361	2	0	NA	col013	NA	NA	NA	NA	NA	NA	NA	NA	NA	NA	NA	NA	NA	NA	NA	NA	NA	NA	NA	NA	NA	NA	NA	NA	NA
GSM820061	GSE33113	84.4	F	0	48.197	2	0	NA	col014	NA	NA	NA	NA	NA	NA	NA	NA	NA	NA	NA	NA	NA	NA	NA	NA	NA	NA	NA	NA	NA	NA	NA	NA	NA
GSM820062	GSE33113	50.11	M	0	46.984	2	0	NA	col015	NA	NA	NA	NA	NA	NA	NA	NA	NA	NA	NA	NA	NA	NA	NA	NA	NA	NA	NA	NA	NA	NA	NA	NA	NA
GSM820063	GSE33113	47.7	F	0	92.131	2	0	NA	col016	NA	NA	NA	NA	NA	NA	NA	NA	NA	NA	NA	NA	NA	NA	NA	NA	NA	NA	NA	NA	NA	NA	NA	NA	NA
GSM820064	GSE33113	64.9	F	0	94.033	2	0	NA	col017	NA	NA	NA	NA	NA	NA	NA	NA	NA	NA	NA	NA	NA	NA	NA	NA	NA	NA	NA	NA	NA	NA	NA	NA	NA
GSM820065	GSE33113	75.49	F	0	58.164	2	0	NA	col018	NA	NA	NA	NA	NA	NA	NA	NA	NA	NA	NA	NA	NA	NA	NA	NA	NA	NA	NA	NA	NA	NA	NA	NA	NA
GSM820066	GSE33113	76.2	F	0	63.213	2	0	NA	col019	NA	NA	NA	NA	NA	NA	NA	NA	NA	NA	NA	NA	NA	NA	NA	NA	NA	NA	NA	NA	NA	NA	NA	NA	NA
GSM820067	GSE33113	65.7	F	1	34.754	2	0	NA	col020	NA	NA	NA	NA	NA	NA	NA	NA	NA	NA	NA	NA	NA	NA	NA	NA	NA	NA	NA	NA	NA	NA	NA	NA	NA
GSM820068	GSE33113	86.41	F	0	30.459	2	0	NA	col021	NA	NA	NA	NA	NA	NA	NA	NA	NA	NA	NA	NA	NA	NA	NA	NA	NA	NA	NA	NA	NA	NA	NA	NA	NA
GSM820069	GSE33113	48	M	0	116.393	2	0	NA	col022	NA	NA	NA	NA	NA	NA	NA	NA	NA	NA	NA	NA	NA	NA	NA	NA	NA	NA	NA	NA	NA	NA	NA	NA	NA
GSM820070	GSE33113	NA	M	0	43.574	2	0	NA	col023	NA	NA	NA	NA	NA	NA	NA	NA	NA	NA	NA	NA	NA	NA	NA	NA	NA	NA	NA	NA	NA	NA	NA	NA	NA
GSM820071	GSE33113	76.22	M	1	6.689	2	0	NA	col024	NA	NA	NA	NA	NA	NA	NA	NA	NA	NA	NA	NA	NA	NA	NA	NA	NA	NA	NA	NA	NA	NA	NA	NA	NA
GSM820072	GSE33113	60.11	F	1	11.705	2	0	NA	col026	NA	NA	NA	NA	NA	NA	NA	NA	NA	NA	NA	NA	NA	NA	NA	NA	NA	NA	NA	NA	NA	NA	NA	NA	NA
GSM820073	GSE33113	82.02	F	0	32.59	2	0	NA	col033	NA	NA	NA	NA	NA	NA	NA	NA	NA	NA	NA	NA	NA	NA	NA	NA	NA	NA	NA	NA	NA	NA	NA	NA	NA
GSM820074	GSE33113	79.05	M	0	46.328	2	0	NA	col034	NA	NA	NA	NA	NA	NA	NA	NA	NA	NA	NA	NA	NA	NA	NA	NA	NA	NA	NA	NA	NA	NA	NA	NA	NA
GSM820075	GSE33113	67.1	M	0	70.721	2	0	NA	col035	NA	NA	NA	NA	NA	NA	NA	NA	NA	NA	NA	NA	NA	NA	NA	NA	NA	NA	NA	NA	NA	NA	NA	NA	NA
GSM820076	GSE33113	71.9	F	0	64.82	2	0	NA	col036	NA	NA	NA	NA	NA	NA	NA	NA	NA	NA	NA	NA	NA	NA	NA	NA	NA	NA	NA	NA	NA	NA	NA	NA	NA
GSM820077	GSE33113	64.62	M	0	59.246	2	0	NA	col037	NA	NA	NA	NA	NA	NA	NA	NA	NA	NA	NA	NA	NA	NA	NA	NA	NA	NA	NA	NA	NA	NA	NA	NA	NA
GSM820078	GSE33113	95.13	F	0	14.623	2	0	NA	col038	NA	NA	NA	NA	NA	NA	NA	NA	NA	NA	NA	NA	NA	NA	NA	NA	NA	NA	NA	NA	NA	NA	NA	NA	NA
GSM820079	GSE33113	71.83	F	0	60.951	2	0	NA	col039	NA	NA	NA	NA	NA	NA	NA	NA	NA	NA	NA	NA	NA	NA	NA	NA	NA	NA	NA	NA	NA	NA	NA	NA	NA
GSM820080	GSE33113	76.79	F	0	74.525	2	0	NA	col040	NA	NA	NA	NA	NA	NA	NA	NA	NA	NA	NA	NA	NA	NA	NA	NA	NA	NA	NA	NA	NA	NA	NA	NA	NA
GSM820081	GSE33113	57.72	M	0	64.23	2	0	NA	col041	NA	NA	NA	NA	NA	NA	NA	NA	NA	NA	NA	NA	NA	NA	NA	NA	NA	NA	NA	NA	NA	NA	NA	NA	NA
GSM820082	GSE33113	78.27	M	1	41.902	2	0	NA	col044	NA	NA	NA	NA	NA	NA	NA	NA	NA	NA	NA	NA	NA	NA	NA	NA	NA	NA	NA	NA	NA	NA	NA	NA	NA
GSM820083	GSE33113	75.35	M	1	8.82	2	0	NA	col045	NA	NA	NA	NA	NA	NA	NA	NA	NA	NA	NA	NA	NA	NA	NA	NA	NA	NA	NA	NA	NA	NA	NA	NA	NA
GSM820084	GSE33113	83.2	F	0	116.557	2	0	NA	col046	NA	NA	NA	NA	NA	NA	NA	NA	NA	NA	NA	NA	NA	NA	NA	NA	NA	NA	NA	NA	NA	NA	NA	NA	NA
GSM820085	GSE33113	57.8	M	0	118	2	0	NA	col047	NA	NA	NA	NA	NA	NA	NA	NA	NA	NA	NA	NA	NA	NA	NA	NA	NA	NA	NA	NA	NA	NA	NA	NA	NA
GSM820086	GSE33113	90.57	F	0	31.934	2	0	NA	col048	NA	NA	NA	NA	NA	NA	NA	NA	NA	NA	NA	NA	NA	NA	NA	NA	NA	NA	NA	NA	NA	NA	NA	NA	NA
GSM820087	GSE33113	94.56	M	0	48.295	2	0	NA	col049	NA	NA	NA	NA	NA	NA	NA	NA	NA	NA	NA	NA	NA	NA	NA	NA	NA	NA	NA	NA	NA	NA	NA	NA	NA
GSM820088	GSE33113	68.57	F	1	14.623	2	0	NA	col050	NA	NA	NA	NA	NA	NA	NA	NA	NA	NA	NA	NA	NA	NA	NA	NA	NA	NA	NA	NA	NA	NA	NA	NA	NA
GSM820089	GSE33113	75.91	M	0	7.738	2	0	NA	col051	NA	NA	NA	NA	NA	NA	NA	NA	NA	NA	NA	NA	NA	NA	NA	NA	NA	NA	NA	NA	NA	NA	NA	NA	NA
GSM820090	GSE33113	57.26	F	1	10.885	2	0	NA	col052	NA	NA	NA	NA	NA	NA	NA	NA	NA	NA	NA	NA	NA	NA	NA	NA	NA	NA	NA	NA	NA	NA	NA	NA	NA
GSM820091	GSE33113	54.07	F	1	14.328	2	0	NA	col053	NA	NA	NA	NA	NA	NA	NA	NA	NA	NA	NA	NA	NA	NA	NA	NA	NA	NA	NA	NA	NA	NA	NA	NA	NA
GSM820092	GSE33113	50.81	F	1	14.361	2	0	NA	col054	NA	NA	NA	NA	NA	NA	NA	NA	NA	NA	NA	NA	NA	NA	NA	NA	NA	NA	NA	NA	NA	NA	NA	NA	NA
GSM820093	GSE33113	78.78	F	0	32.984	2	0	NA	col055	NA	NA	NA	NA	NA	NA	NA	NA	NA	NA	NA	NA	NA	NA	NA	NA	NA	NA	NA	NA	NA	NA	NA	NA	NA
GSM820094	GSE33113	46.44	M	0	26.328	2	0	NA	col056	NA	NA	NA	NA	NA	NA	NA	NA	NA	NA	NA	NA	NA	NA	NA	NA	NA	NA	NA	NA	NA	NA	NA	NA	NA
GSM820095	GSE33113	74.6	F	0	79.148	2	0	NA	col057	NA	NA	NA	NA	NA	NA	NA	NA	NA	NA	NA	NA	NA	NA	NA	NA	NA	NA	NA	NA	NA	NA	NA	NA	NA
GSM820096	GSE33113	68.91	F	0	38.492	2	0	NA	col058	NA	NA	NA	NA	NA	NA	NA	NA	NA	NA	NA	NA	NA	NA	NA	NA	NA	NA	NA	NA	NA	NA	NA	NA	NA
GSM820097	GSE33113	34.64	F	1	12.82	2	0	NA	col059	NA	NA	NA	NA	NA	NA	NA	NA	NA	NA	NA	NA	NA	NA	NA	NA	NA	NA	NA	NA	NA	NA	NA	NA	NA
GSM820098	GSE33113	79.3	F	0	100.492	2	0	NA	col060	NA	NA	NA	NA	NA	NA	NA	NA	NA	NA	NA	NA	NA	NA	NA	NA	NA	NA	NA	NA	NA	NA	NA	NA	NA
GSM820099	GSE33113	78.09	M	0	15.541	2	0	NA	col061	NA	NA	NA	NA	NA	NA	NA	NA	NA	NA	NA	NA	NA	NA	NA	NA	NA	NA	NA	NA	NA	NA	NA	NA	NA
GSM820100	GSE33113	80.38	F	0	14.984	2	0	NA	col062	NA	NA	NA	NA	NA	NA	NA	NA	NA	NA	NA	NA	NA	NA	NA	NA	NA	NA	NA	NA	NA	NA	NA	NA	NA
GSM820101	GSE33113	80.57	M	0	41.311	2	0	NA	col063	NA	NA	NA	NA	NA	NA	NA	NA	NA	NA	NA	NA	NA	NA	NA	NA	NA	NA	NA	NA	NA	NA	NA	NA	NA
GSM820102	GSE33113	77.12	F	0	1.77	2	0	NA	col064	NA	NA	NA	NA	NA	NA	NA	NA	NA	NA	NA	NA	NA	NA	NA	NA	NA	NA	NA	NA	NA	NA	NA	NA	NA
GSM820103	GSE33113	63.5	M	0	65.016	2	0	NA	col065	NA	NA	NA	NA	NA	NA	NA	NA	NA	NA	NA	NA	NA	NA	NA	NA	NA	NA	NA	NA	NA	NA	NA	NA	NA
GSM820104	GSE33113	77.79	M	0	54.656	2	0	NA	col066	NA	NA	NA	NA	NA	NA	NA	NA	NA	NA	NA	NA	NA	NA	NA	NA	NA	NA	NA	NA	NA	NA	NA	NA	NA
GSM820105	GSE33113	57	F	0	70.197	2	0	NA	col067	NA	NA	NA	NA	NA	NA	NA	NA	NA	NA	NA	NA	NA	NA	NA	NA	NA	NA	NA	NA	NA	NA	NA	NA	NA
GSM820106	GSE33113	74.06	M	0	42	2	0	NA	col068	NA	NA	NA	NA	NA	NA	NA	NA	NA	NA	NA	NA	NA	NA	NA	NA	NA	NA	NA	NA	NA	NA	NA	NA	NA
GSM820107	GSE33113	55.21	F	1	13.41	2	0	NA	col069	NA	NA	NA	NA	NA	NA	NA	NA	NA	NA	NA	NA	NA	NA	NA	NA	NA	NA	NA	NA	NA	NA	NA	NA	NA
GSM820108	GSE33113	75.72	M	0	1.836	2	0	NA	col070	NA	NA	NA	NA	NA	NA	NA	NA	NA	NA	NA	NA	NA	NA	NA	NA	NA	NA	NA	NA	NA	NA	NA	NA	NA
GSM820109	GSE33113	77.35	F	0	53.77	2	0	NA	col072	NA	NA	NA	NA	NA	NA	NA	NA	NA	NA	NA	NA	NA	NA	NA	NA	NA	NA	NA	NA	NA	NA	NA	NA	NA
GSM820110	GSE33113	80.75	M	0	31.836	2	0	NA	col073	NA	NA	NA	NA	NA	NA	NA	NA	NA	NA	NA	NA	NA	NA	NA	NA	NA	NA	NA	NA	NA	NA	NA	NA	NA
GSM820111	GSE33113	74.72	M	0	38.984	2	0	NA	col074	NA	NA	NA	NA	NA	NA	NA	NA	NA	NA	NA	NA	NA	NA	NA	NA	NA	NA	NA	NA	NA	NA	NA	NA	NA
GSM820112	GSE33113	76.57	F	0	38.82	2	0	NA	col075	NA	NA	NA	NA	NA	NA	NA	NA	NA	NA	NA	NA	NA	NA	NA	NA	NA	NA	NA	NA	NA	NA	NA	NA	NA
GSM820113	GSE33113	69.53	F	0	58.525	2	0	NA	col076	NA	NA	NA	NA	NA	NA	NA	NA	NA	NA	NA	NA	NA	NA	NA	NA	NA	NA	NA	NA	NA	NA	NA	NA	NA
GSM820114	GSE33113	63.07	M	0	60.23	2	0	NA	col077	NA	NA	NA	NA	NA	NA	NA	NA	NA	NA	NA	NA	NA	NA	NA	NA	NA	NA	NA	NA	NA	NA	NA	NA	NA
GSM820115	GSE33113	81.41	M	0	60.459	2	0	NA	col078	NA	NA	NA	NA	NA	NA	NA	NA	NA	NA	NA	NA	NA	NA	NA	NA	NA	NA	NA	NA	NA	NA	NA	NA	NA
GSM820116	GSE33113	72.46	M	1	8.951	2	0	NA	col079	NA	NA	NA	NA	NA	NA	NA	NA	NA	NA	NA	NA	NA	NA	NA	NA	NA	NA	NA	NA	NA	NA	NA	NA	NA
GSM820117	GSE33113	63.98	M	1	17.639	2	0	NA	col080	NA	NA	NA	NA	NA	NA	NA	NA	NA	NA	NA	NA	NA	NA	NA	NA	NA	NA	NA	NA	NA	NA	NA	NA	NA
GSM820118	GSE33113	88.03	F	0	52.721	2	0	NA	col081	NA	NA	NA	NA	NA	NA	NA	NA	NA	NA	NA	NA	NA	NA	NA	NA	NA	NA	NA	NA	NA	NA	NA	NA	NA
GSM820119	GSE33113	73.98	F	1	20.787	2	0	NA	col082	NA	NA	NA	NA	NA	NA	NA	NA	NA	NA	NA	NA	NA	NA	NA	NA	NA	NA	NA	NA	NA	NA	NA	NA	NA
GSM820120	GSE33113	76.02	F	0	24.131	2	0	NA	col083	NA	NA	NA	NA	NA	NA	NA	NA	NA	NA	NA	NA	NA	NA	NA	NA	NA	NA	NA	NA	NA	NA	NA	NA	NA
GSM820121	GSE33113	66.91	F	0	45.18	2	0	NA	col084	NA	NA	NA	NA	NA	NA	NA	NA	NA	NA	NA	NA	NA	NA	NA	NA	NA	NA	NA	NA	NA	NA	NA	NA	NA
GSM820122	GSE33113	54.05	M	0	51.869	2	0	NA	col085	NA	NA	NA	NA	NA	NA	NA	NA	NA	NA	NA	NA	NA	NA	NA	NA	NA	NA	NA	NA	NA	NA	NA	NA	NA
GSM820123	GSE33113	63.89	M	1	14.656	2	0	NA	col086	NA	NA	NA	NA	NA	NA	NA	NA	NA	NA	NA	NA	NA	NA	NA	NA	NA	NA	NA	NA	NA	NA	NA	NA	NA
GSM820124	GSE33113	61.5	F	0	42.492	2	0	NA	col089	NA	NA	NA	NA	NA	NA	NA	NA	NA	NA	NA	NA	NA	NA	NA	NA	NA	NA	NA	NA	NA	NA	NA	NA	NA
GSM820125	GSE33113	86.06	M	0	29.279	2	0	NA	col090	NA	NA	NA	NA	NA	NA	NA	NA	NA	NA	NA	NA	NA	NA	NA	NA	NA	NA	NA	NA	NA	NA	NA	NA	NA
GSM820126	GSE33113	84.57	F	0	39.967	2	0	NA	col091	NA	NA	NA	NA	NA	NA	NA	NA	NA	NA	NA	NA	NA	NA	NA	NA	NA	NA	NA	NA	NA	NA	NA	NA	NA
GSM820127	GSE33113	85.98	M	1	6.557	2	0	NA	col092	NA	NA	NA	NA	NA	NA	NA	NA	NA	NA	NA	NA	NA	NA	NA	NA	NA	NA	NA	NA	NA	NA	NA	NA	NA
GSM820128	GSE33113	71.26	F	0	43.246	2	0	NA	col093	NA	NA	NA	NA	NA	NA	NA	NA	NA	NA	NA	NA	NA	NA	NA	NA	NA	NA	NA	NA	NA	NA	NA	NA	NA
GSM820129	GSE33113	87.06	M	0	11.279	2	0	NA	col094	NA	NA	NA	NA	NA	NA	NA	NA	NA	NA	NA	NA	NA	NA	NA	NA	NA	NA	NA	NA	NA	NA	NA	NA	NA
GSM820130	GSE33113	52.5	M	0	40.328	2	0	NA	col095	NA	NA	NA	NA	NA	NA	NA	NA	NA	NA	NA	NA	NA	NA	NA	NA	NA	NA	NA	NA	NA	NA	NA	NA	NA
GSM820131	GSE33113	61.91	M	0	37.607	2	0	NA	col096	NA	NA	NA	NA	NA	NA	NA	NA	NA	NA	NA	NA	NA	NA	NA	NA	NA	NA	NA	NA	NA	NA	NA	NA	NA
GSM820132	GSE33113	61.76	M	0	34.164	2	0	NA	col097	NA	NA	NA	NA	NA	NA	NA	NA	NA	NA	NA	NA	NA	NA	NA	NA	NA	NA	NA	NA	NA	NA	NA	NA	NA
GSM820133	GSE33113	48.82	M	0	35.869	2	0	NA	col098	NA	NA	NA	NA	NA	NA	NA	NA	NA	NA	NA	NA	NA	NA	NA	NA	NA	NA	NA	NA	NA	NA	NA	NA	NA
GSM820134	GSE33113	68.84	F	0	34.787	2	0	NA	col099	NA	NA	NA	NA	NA	NA	NA	NA	NA	NA	NA	NA	NA	NA	NA	NA	NA	NA	NA	NA	NA	NA	NA	NA	NA
GSM820135	GSE33113	81.42	F	1	1.639	2	0	NA	col100	NA	NA	NA	NA	NA	NA	NA	NA	NA	NA	NA	NA	NA	NA	NA	NA	NA	NA	NA	NA	NA	NA	NA	NA	NA
GSM820136	GSE33113	77.76	F	0	46.918	2	0	NA	col101	NA	NA	NA	NA	NA	NA	NA	NA	NA	NA	NA	NA	NA	NA	NA	NA	NA	NA	NA	NA	NA	NA	NA	NA	NA
GSM820137	GSE33113	49.23	F	0	46.82	2	0	NA	col102	NA	NA	NA	NA	NA	NA	NA	NA	NA	NA	NA	NA	NA	NA	NA	NA	NA	NA	NA	NA	NA	NA	NA	NA	NA
GSM950411	GSE38832	NA	NA	1	1.57	4	1	NA	NA	NA	NA	NA	NA	NA	NA	NA	NA	NA	NA	NA	NA	NA	NA	NA	NA	NA	NA	NA	NA	NA	NA	NA	NA	NA
GSM950412	GSE38832	NA	NA	1	17.6	4	1	NA	NA	NA	NA	NA	NA	NA	NA	NA	NA	NA	NA	NA	NA	NA	NA	NA	NA	NA	NA	NA	NA	NA	NA	NA	NA	NA
GSM950413	GSE38832	NA	NA	1	12.67	4	1	NA	NA	NA	NA	NA	NA	NA	NA	NA	NA	NA	NA	NA	NA	NA	NA	NA	NA	NA	NA	NA	NA	NA	NA	NA	NA	NA
GSM950414	GSE38832	NA	NA	1	6.83	4	1	NA	NA	NA	NA	NA	NA	NA	NA	NA	NA	NA	NA	NA	NA	NA	NA	NA	NA	NA	NA	NA	NA	NA	NA	NA	NA	NA
GSM950415	GSE38832	NA	NA	1	32.53	4	1	NA	NA	NA	NA	NA	NA	NA	NA	NA	NA	NA	NA	NA	NA	NA	NA	NA	NA	NA	NA	NA	NA	NA	NA	NA	NA	NA
GSM950416	GSE38832	NA	NA	1	16.1	4	1	NA	NA	NA	NA	NA	NA	NA	NA	NA	NA	NA	NA	NA	NA	NA	NA	NA	NA	NA	NA	NA	NA	NA	NA	NA	NA	NA
GSM950417	GSE38832	NA	NA	0	0.43	2	0	NA	NA	NA	NA	NA	NA	NA	NA	NA	NA	NA	NA	NA	NA	NA	NA	NA	NA	NA	NA	NA	NA	NA	NA	NA	NA	NA
GSM950418	GSE38832	NA	NA	0	84.43	2	0	NA	NA	NA	NA	NA	NA	NA	NA	NA	NA	NA	NA	NA	NA	NA	NA	NA	NA	NA	NA	NA	NA	NA	NA	NA	NA	NA
GSM950419	GSE38832	NA	NA	0	43.83	3	1	NA	NA	NA	NA	NA	NA	NA	NA	NA	NA	NA	NA	NA	NA	NA	NA	NA	NA	NA	NA	NA	NA	NA	NA	NA	NA	NA
GSM950420	GSE38832	NA	NA	0	81.1	2	0	NA	NA	NA	NA	NA	NA	NA	NA	NA	NA	NA	NA	NA	NA	NA	NA	NA	NA	NA	NA	NA	NA	NA	NA	NA	NA	NA
GSM950421	GSE38832	NA	NA	1	13.83	3	1	NA	NA	NA	NA	NA	NA	NA	NA	NA	NA	NA	NA	NA	NA	NA	NA	NA	NA	NA	NA	NA	NA	NA	NA	NA	NA	NA
GSM950422	GSE38832	NA	NA	0	108.57	3	1	NA	NA	NA	NA	NA	NA	NA	NA	NA	NA	NA	NA	NA	NA	NA	NA	NA	NA	NA	NA	NA	NA	NA	NA	NA	NA	NA
GSM950423	GSE38832	NA	NA	0	27.6	2	0	NA	NA	NA	NA	NA	NA	NA	NA	NA	NA	NA	NA	NA	NA	NA	NA	NA	NA	NA	NA	NA	NA	NA	NA	NA	NA	NA
GSM950424	GSE38832	NA	NA	0	41.47	3	1	NA	NA	NA	NA	NA	NA	NA	NA	NA	NA	NA	NA	NA	NA	NA	NA	NA	NA	NA	NA	NA	NA	NA	NA	NA	NA	NA
GSM950425	GSE38832	NA	NA	0	41	3	1	NA	NA	NA	NA	NA	NA	NA	NA	NA	NA	NA	NA	NA	NA	NA	NA	NA	NA	NA	NA	NA	NA	NA	NA	NA	NA	NA
GSM950426	GSE38832	NA	NA	0	54	3	1	NA	NA	NA	NA	NA	NA	NA	NA	NA	NA	NA	NA	NA	NA	NA	NA	NA	NA	NA	NA	NA	NA	NA	NA	NA	NA	NA
GSM950427	GSE38832	NA	NA	1	12.83	4	1	NA	NA	NA	NA	NA	NA	NA	NA	NA	NA	NA	NA	NA	NA	NA	NA	NA	NA	NA	NA	NA	NA	NA	NA	NA	NA	NA
GSM950428	GSE38832	NA	NA	0	3.57	1	0	NA	NA	NA	NA	NA	NA	NA	NA	NA	NA	NA	NA	NA	NA	NA	NA	NA	NA	NA	NA	NA	NA	NA	NA	NA	NA	NA
GSM950429	GSE38832	NA	NA	0	108.73	3	1	NA	NA	NA	NA	NA	NA	NA	NA	NA	NA	NA	NA	NA	NA	NA	NA	NA	NA	NA	NA	NA	NA	NA	NA	NA	NA	NA
GSM950430	GSE38832	NA	NA	0	46.2	2	0	NA	NA	NA	NA	NA	NA	NA	NA	NA	NA	NA	NA	NA	NA	NA	NA	NA	NA	NA	NA	NA	NA	NA	NA	NA	NA	NA
GSM950431	GSE38832	NA	NA	0	70.6	3	1	NA	NA	NA	NA	NA	NA	NA	NA	NA	NA	NA	NA	NA	NA	NA	NA	NA	NA	NA	NA	NA	NA	NA	NA	NA	NA	NA
GSM950432	GSE38832	NA	NA	0	105.6	3	1	NA	NA	NA	NA	NA	NA	NA	NA	NA	NA	NA	NA	NA	NA	NA	NA	NA	NA	NA	NA	NA	NA	NA	NA	NA	NA	NA
GSM950433	GSE38832	NA	NA	1	69.17	3	1	NA	NA	NA	NA	NA	NA	NA	NA	NA	NA	NA	NA	NA	NA	NA	NA	NA	NA	NA	NA	NA	NA	NA	NA	NA	NA	NA
GSM950434	GSE38832	NA	NA	0	85.63	3	1	NA	NA	NA	NA	NA	NA	NA	NA	NA	NA	NA	NA	NA	NA	NA	NA	NA	NA	NA	NA	NA	NA	NA	NA	NA	NA	NA
GSM950435	GSE38832	NA	NA	0	95.03	2	0	NA	NA	NA	NA	NA	NA	NA	NA	NA	NA	NA	NA	NA	NA	NA	NA	NA	NA	NA	NA	NA	NA	NA	NA	NA	NA	NA
GSM950436	GSE38832	NA	NA	0	54.7	3	1	NA	NA	NA	NA	NA	NA	NA	NA	NA	NA	NA	NA	NA	NA	NA	NA	NA	NA	NA	NA	NA	NA	NA	NA	NA	NA	NA
GSM950437	GSE38832	NA	NA	0	92.37	2	0	NA	NA	NA	NA	NA	NA	NA	NA	NA	NA	NA	NA	NA	NA	NA	NA	NA	NA	NA	NA	NA	NA	NA	NA	NA	NA	NA
GSM950438	GSE38832	NA	NA	1	48.23	3	1	NA	NA	NA	NA	NA	NA	NA	NA	NA	NA	NA	NA	NA	NA	NA	NA	NA	NA	NA	NA	NA	NA	NA	NA	NA	NA	NA
GSM950439	GSE38832	NA	NA	0	57.2	3	1	NA	NA	NA	NA	NA	NA	NA	NA	NA	NA	NA	NA	NA	NA	NA	NA	NA	NA	NA	NA	NA	NA	NA	NA	NA	NA	NA
GSM950440	GSE38832	NA	NA	0	101.3	1	0	NA	NA	NA	NA	NA	NA	NA	NA	NA	NA	NA	NA	NA	NA	NA	NA	NA	NA	NA	NA	NA	NA	NA	NA	NA	NA	NA
GSM950441	GSE38832	NA	NA	0	97.53	1	0	NA	NA	NA	NA	NA	NA	NA	NA	NA	NA	NA	NA	NA	NA	NA	NA	NA	NA	NA	NA	NA	NA	NA	NA	NA	NA	NA
GSM950442	GSE38832	NA	NA	0	107.1	1	0	NA	NA	NA	NA	NA	NA	NA	NA	NA	NA	NA	NA	NA	NA	NA	NA	NA	NA	NA	NA	NA	NA	NA	NA	NA	NA	NA
GSM950443	GSE38832	NA	NA	0	54.47	1	0	NA	NA	NA	NA	NA	NA	NA	NA	NA	NA	NA	NA	NA	NA	NA	NA	NA	NA	NA	NA	NA	NA	NA	NA	NA	NA	NA
GSM950444	GSE38832	NA	NA	0	83.77	2	0	NA	NA	NA	NA	NA	NA	NA	NA	NA	NA	NA	NA	NA	NA	NA	NA	NA	NA	NA	NA	NA	NA	NA	NA	NA	NA	NA
GSM950445	GSE38832	NA	NA	0	35	1	0	NA	NA	NA	NA	NA	NA	NA	NA	NA	NA	NA	NA	NA	NA	NA	NA	NA	NA	NA	NA	NA	NA	NA	NA	NA	NA	NA
GSM950446	GSE38832	NA	NA	0	30.93	3	1	NA	NA	NA	NA	NA	NA	NA	NA	NA	NA	NA	NA	NA	NA	NA	NA	NA	NA	NA	NA	NA	NA	NA	NA	NA	NA	NA
GSM950447	GSE38832	NA	NA	0	14.63	1	0	NA	NA	NA	NA	NA	NA	NA	NA	NA	NA	NA	NA	NA	NA	NA	NA	NA	NA	NA	NA	NA	NA	NA	NA	NA	NA	NA
GSM950448	GSE38832	NA	NA	0	12.17	2	0	NA	NA	NA	NA	NA	NA	NA	NA	NA	NA	NA	NA	NA	NA	NA	NA	NA	NA	NA	NA	NA	NA	NA	NA	NA	NA	NA
GSM950449	GSE38832	NA	NA	0	0.3	3	1	NA	NA	NA	NA	NA	NA	NA	NA	NA	NA	NA	NA	NA	NA	NA	NA	NA	NA	NA	NA	NA	NA	NA	NA	NA	NA	NA
GSM950450	GSE38832	NA	NA	0	30.33	3	1	NA	NA	NA	NA	NA	NA	NA	NA	NA	NA	NA	NA	NA	NA	NA	NA	NA	NA	NA	NA	NA	NA	NA	NA	NA	NA	NA
GSM950451	GSE38832	NA	NA	1	8.53	4	1	NA	NA	NA	NA	NA	NA	NA	NA	NA	NA	NA	NA	NA	NA	NA	NA	NA	NA	NA	NA	NA	NA	NA	NA	NA	NA	NA
GSM950452	GSE38832	NA	NA	0	19.1	3	1	NA	NA	NA	NA	NA	NA	NA	NA	NA	NA	NA	NA	NA	NA	NA	NA	NA	NA	NA	NA	NA	NA	NA	NA	NA	NA	NA
GSM950453	GSE38832	NA	NA	0	31.37	2	0	NA	NA	NA	NA	NA	NA	NA	NA	NA	NA	NA	NA	NA	NA	NA	NA	NA	NA	NA	NA	NA	NA	NA	NA	NA	NA	NA
GSM950454	GSE38832	NA	NA	0	11.43	2	0	NA	NA	NA	NA	NA	NA	NA	NA	NA	NA	NA	NA	NA	NA	NA	NA	NA	NA	NA	NA	NA	NA	NA	NA	NA	NA	NA
GSM950455	GSE38832	NA	NA	0	22.83	3	1	NA	NA	NA	NA	NA	NA	NA	NA	NA	NA	NA	NA	NA	NA	NA	NA	NA	NA	NA	NA	NA	NA	NA	NA	NA	NA	NA
GSM950456	GSE38832	NA	NA	1	0.97	4	1	NA	NA	NA	NA	NA	NA	NA	NA	NA	NA	NA	NA	NA	NA	NA	NA	NA	NA	NA	NA	NA	NA	NA	NA	NA	NA	NA
GSM950457	GSE38832	NA	NA	0	26.8	3	1	NA	NA	NA	NA	NA	NA	NA	NA	NA	NA	NA	NA	NA	NA	NA	NA	NA	NA	NA	NA	NA	NA	NA	NA	NA	NA	NA
GSM950458	GSE38832	NA	NA	0	27.1	4	1	NA	NA	NA	NA	NA	NA	NA	NA	NA	NA	NA	NA	NA	NA	NA	NA	NA	NA	NA	NA	NA	NA	NA	NA	NA	NA	NA
GSM950459	GSE38832	NA	NA	0	20.77	3	1	NA	NA	NA	NA	NA	NA	NA	NA	NA	NA	NA	NA	NA	NA	NA	NA	NA	NA	NA	NA	NA	NA	NA	NA	NA	NA	NA
GSM950460	GSE38832	NA	NA	0	63.53	2	0	NA	NA	NA	NA	NA	NA	NA	NA	NA	NA	NA	NA	NA	NA	NA	NA	NA	NA	NA	NA	NA	NA	NA	NA	NA	NA	NA
GSM950461	GSE38832	NA	NA	0	37.17	2	0	NA	NA	NA	NA	NA	NA	NA	NA	NA	NA	NA	NA	NA	NA	NA	NA	NA	NA	NA	NA	NA	NA	NA	NA	NA	NA	NA
GSM950462	GSE38832	NA	NA	0	40.47	2	0	NA	NA	NA	NA	NA	NA	NA	NA	NA	NA	NA	NA	NA	NA	NA	NA	NA	NA	NA	NA	NA	NA	NA	NA	NA	NA	NA
GSM950463	GSE38832	NA	NA	0	7.37	3	1	NA	NA	NA	NA	NA	NA	NA	NA	NA	NA	NA	NA	NA	NA	NA	NA	NA	NA	NA	NA	NA	NA	NA	NA	NA	NA	NA
GSM950464	GSE38832	NA	NA	1	9.47	4	1	NA	NA	NA	NA	NA	NA	NA	NA	NA	NA	NA	NA	NA	NA	NA	NA	NA	NA	NA	NA	NA	NA	NA	NA	NA	NA	NA
GSM950465	GSE38832	NA	NA	0	24.83	2	0	NA	NA	NA	NA	NA	NA	NA	NA	NA	NA	NA	NA	NA	NA	NA	NA	NA	NA	NA	NA	NA	NA	NA	NA	NA	NA	NA
GSM950466	GSE38832	NA	NA	1	36	4	1	NA	NA	NA	NA	NA	NA	NA	NA	NA	NA	NA	NA	NA	NA	NA	NA	NA	NA	NA	NA	NA	NA	NA	NA	NA	NA	NA
GSM950467	GSE38832	NA	NA	0	37	1	0	NA	NA	NA	NA	NA	NA	NA	NA	NA	NA	NA	NA	NA	NA	NA	NA	NA	NA	NA	NA	NA	NA	NA	NA	NA	NA	NA
GSM950468	GSE38832	NA	NA	0	3.83	2	0	NA	NA	NA	NA	NA	NA	NA	NA	NA	NA	NA	NA	NA	NA	NA	NA	NA	NA	NA	NA	NA	NA	NA	NA	NA	NA	NA
GSM950469	GSE38832	NA	NA	0	13.87	1	0	NA	NA	NA	NA	NA	NA	NA	NA	NA	NA	NA	NA	NA	NA	NA	NA	NA	NA	NA	NA	NA	NA	NA	NA	NA	NA	NA
GSM950470	GSE38832	NA	NA	0	25.1	3	1	NA	NA	NA	NA	NA	NA	NA	NA	NA	NA	NA	NA	NA	NA	NA	NA	NA	NA	NA	NA	NA	NA	NA	NA	NA	NA	NA
GSM950471	GSE38832	NA	NA	0	110.5	3	1	NA	NA	NA	NA	NA	NA	NA	NA	NA	NA	NA	NA	NA	NA	NA	NA	NA	NA	NA	NA	NA	NA	NA	NA	NA	NA	NA
GSM950472	GSE38832	NA	NA	0	31.33	1	0	NA	NA	NA	NA	NA	NA	NA	NA	NA	NA	NA	NA	NA	NA	NA	NA	NA	NA	NA	NA	NA	NA	NA	NA	NA	NA	NA
GSM950473	GSE38832	NA	NA	0	36.13	4	1	NA	NA	NA	NA	NA	NA	NA	NA	NA	NA	NA	NA	NA	NA	NA	NA	NA	NA	NA	NA	NA	NA	NA	NA	NA	NA	NA
GSM950474	GSE38832	NA	NA	0	42.87	2	0	NA	NA	NA	NA	NA	NA	NA	NA	NA	NA	NA	NA	NA	NA	NA	NA	NA	NA	NA	NA	NA	NA	NA	NA	NA	NA	NA
GSM950475	GSE38832	NA	NA	0	55.1	1	0	NA	NA	NA	NA	NA	NA	NA	NA	NA	NA	NA	NA	NA	NA	NA	NA	NA	NA	NA	NA	NA	NA	NA	NA	NA	NA	NA
GSM950476	GSE38832	NA	NA	0	59.03	1	0	NA	NA	NA	NA	NA	NA	NA	NA	NA	NA	NA	NA	NA	NA	NA	NA	NA	NA	NA	NA	NA	NA	NA	NA	NA	NA	NA
GSM950477	GSE38832	NA	NA	0	21.63	1	0	NA	NA	NA	NA	NA	NA	NA	NA	NA	NA	NA	NA	NA	NA	NA	NA	NA	NA	NA	NA	NA	NA	NA	NA	NA	NA	NA
GSM950478	GSE38832	NA	NA	0	36.03	3	1	NA	NA	NA	NA	NA	NA	NA	NA	NA	NA	NA	NA	NA	NA	NA	NA	NA	NA	NA	NA	NA	NA	NA	NA	NA	NA	NA
GSM950479	GSE38832	NA	NA	0	20.83	2	0	NA	NA	NA	NA	NA	NA	NA	NA	NA	NA	NA	NA	NA	NA	NA	NA	NA	NA	NA	NA	NA	NA	NA	NA	NA	NA	NA
GSM950480	GSE38832	NA	NA	0	12.97	3	1	NA	NA	NA	NA	NA	NA	NA	NA	NA	NA	NA	NA	NA	NA	NA	NA	NA	NA	NA	NA	NA	NA	NA	NA	NA	NA	NA
GSM950481	GSE38832	NA	NA	0	56.4	2	0	NA	NA	NA	NA	NA	NA	NA	NA	NA	NA	NA	NA	NA	NA	NA	NA	NA	NA	NA	NA	NA	NA	NA	NA	NA	NA	NA
GSM950482	GSE38832	NA	NA	1	16.2	4	1	NA	NA	NA	NA	NA	NA	NA	NA	NA	NA	NA	NA	NA	NA	NA	NA	NA	NA	NA	NA	NA	NA	NA	NA	NA	NA	NA
GSM950483	GSE38832	NA	NA	0	30.8	1	0	NA	NA	NA	NA	NA	NA	NA	NA	NA	NA	NA	NA	NA	NA	NA	NA	NA	NA	NA	NA	NA	NA	NA	NA	NA	NA	NA
GSM950484	GSE38832	NA	NA	0	20.43	3	1	NA	NA	NA	NA	NA	NA	NA	NA	NA	NA	NA	NA	NA	NA	NA	NA	NA	NA	NA	NA	NA	NA	NA	NA	NA	NA	NA
GSM950485	GSE38832	NA	NA	0	19.77	2	0	NA	NA	NA	NA	NA	NA	NA	NA	NA	NA	NA	NA	NA	NA	NA	NA	NA	NA	NA	NA	NA	NA	NA	NA	NA	NA	NA
GSM950486	GSE38832	NA	NA	0	18.07	3	1	NA	NA	NA	NA	NA	NA	NA	NA	NA	NA	NA	NA	NA	NA	NA	NA	NA	NA	NA	NA	NA	NA	NA	NA	NA	NA	NA
GSM950487	GSE38832	NA	NA	0	21.17	2	0	NA	NA	NA	NA	NA	NA	NA	NA	NA	NA	NA	NA	NA	NA	NA	NA	NA	NA	NA	NA	NA	NA	NA	NA	NA	NA	NA
GSM950488	GSE38832	NA	NA	0	19.37	4	1	NA	NA	NA	NA	NA	NA	NA	NA	NA	NA	NA	NA	NA	NA	NA	NA	NA	NA	NA	NA	NA	NA	NA	NA	NA	NA	NA
GSM950489	GSE38832	NA	NA	0	40.07	1	0	NA	NA	NA	NA	NA	NA	NA	NA	NA	NA	NA	NA	NA	NA	NA	NA	NA	NA	NA	NA	NA	NA	NA	NA	NA	NA	NA
GSM950490	GSE38832	NA	NA	0	53.03	2	0	NA	NA	NA	NA	NA	NA	NA	NA	NA	NA	NA	NA	NA	NA	NA	NA	NA	NA	NA	NA	NA	NA	NA	NA	NA	NA	NA
GSM950491	GSE38832	NA	NA	1	1.1	4	1	NA	NA	NA	NA	NA	NA	NA	NA	NA	NA	NA	NA	NA	NA	NA	NA	NA	NA	NA	NA	NA	NA	NA	NA	NA	NA	NA
GSM950492	GSE38832	NA	NA	0	44.7	3	1	NA	NA	NA	NA	NA	NA	NA	NA	NA	NA	NA	NA	NA	NA	NA	NA	NA	NA	NA	NA	NA	NA	NA	NA	NA	NA	NA
GSM950493	GSE38832	NA	NA	1	18	4	1	NA	NA	NA	NA	NA	NA	NA	NA	NA	NA	NA	NA	NA	NA	NA	NA	NA	NA	NA	NA	NA	NA	NA	NA	NA	NA	NA
GSM950494	GSE38832	NA	NA	1	12.77	4	1	NA	NA	NA	NA	NA	NA	NA	NA	NA	NA	NA	NA	NA	NA	NA	NA	NA	NA	NA	NA	NA	NA	NA	NA	NA	NA	NA
GSM950495	GSE38832	NA	NA	0	9.2	2	0	NA	NA	NA	NA	NA	NA	NA	NA	NA	NA	NA	NA	NA	NA	NA	NA	NA	NA	NA	NA	NA	NA	NA	NA	NA	NA	NA
GSM950496	GSE38832	NA	NA	0	24.33	1	0	NA	NA	NA	NA	NA	NA	NA	NA	NA	NA	NA	NA	NA	NA	NA	NA	NA	NA	NA	NA	NA	NA	NA	NA	NA	NA	NA
GSM950497	GSE38832	NA	NA	0	4.33	2	0	NA	NA	NA	NA	NA	NA	NA	NA	NA	NA	NA	NA	NA	NA	NA	NA	NA	NA	NA	NA	NA	NA	NA	NA	NA	NA	NA
GSM950498	GSE38832	NA	NA	0	56.43	4	1	NA	NA	NA	NA	NA	NA	NA	NA	NA	NA	NA	NA	NA	NA	NA	NA	NA	NA	NA	NA	NA	NA	NA	NA	NA	NA	NA
GSM950499	GSE38832	NA	NA	0	24.1	1	0	NA	NA	NA	NA	NA	NA	NA	NA	NA	NA	NA	NA	NA	NA	NA	NA	NA	NA	NA	NA	NA	NA	NA	NA	NA	NA	NA
GSM950500	GSE38832	NA	NA	0	20.33	2	0	NA	NA	NA	NA	NA	NA	NA	NA	NA	NA	NA	NA	NA	NA	NA	NA	NA	NA	NA	NA	NA	NA	NA	NA	NA	NA	NA
GSM950501	GSE38832	NA	NA	0	1.17	4	1	NA	NA	NA	NA	NA	NA	NA	NA	NA	NA	NA	NA	NA	NA	NA	NA	NA	NA	NA	NA	NA	NA	NA	NA	NA	NA	NA
GSM950502	GSE38832	NA	NA	1	2.03	4	1	NA	NA	NA	NA	NA	NA	NA	NA	NA	NA	NA	NA	NA	NA	NA	NA	NA	NA	NA	NA	NA	NA	NA	NA	NA	NA	NA
GSM950503	GSE38832	NA	NA	0	49.5	1	0	NA	NA	NA	NA	NA	NA	NA	NA	NA	NA	NA	NA	NA	NA	NA	NA	NA	NA	NA	NA	NA	NA	NA	NA	NA	NA	NA
GSM950504	GSE38832	NA	NA	0	35.37	2	0	NA	NA	NA	NA	NA	NA	NA	NA	NA	NA	NA	NA	NA	NA	NA	NA	NA	NA	NA	NA	NA	NA	NA	NA	NA	NA	NA
GSM950505	GSE38832	NA	NA	0	11.43	3	1	NA	NA	NA	NA	NA	NA	NA	NA	NA	NA	NA	NA	NA	NA	NA	NA	NA	NA	NA	NA	NA	NA	NA	NA	NA	NA	NA
GSM950506	GSE38832	NA	NA	0	8.43	2	0	NA	NA	NA	NA	NA	NA	NA	NA	NA	NA	NA	NA	NA	NA	NA	NA	NA	NA	NA	NA	NA	NA	NA	NA	NA	NA	NA
GSM950507	GSE38832	NA	NA	0	9.6	2	0	NA	NA	NA	NA	NA	NA	NA	NA	NA	NA	NA	NA	NA	NA	NA	NA	NA	NA	NA	NA	NA	NA	NA	NA	NA	NA	NA
GSM950508	GSE38832	NA	NA	1	40.97	4	1	NA	NA	NA	NA	NA	NA	NA	NA	NA	NA	NA	NA	NA	NA	NA	NA	NA	NA	NA	NA	NA	NA	NA	NA	NA	NA	NA
GSM950509	GSE38832	NA	NA	0	54.17	3	1	NA	NA	NA	NA	NA	NA	NA	NA	NA	NA	NA	NA	NA	NA	NA	NA	NA	NA	NA	NA	NA	NA	NA	NA	NA	NA	NA
GSM950510	GSE38832	NA	NA	1	8.2	4	1	NA	NA	NA	NA	NA	NA	NA	NA	NA	NA	NA	NA	NA	NA	NA	NA	NA	NA	NA	NA	NA	NA	NA	NA	NA	NA	NA
GSM950511	GSE38832	NA	NA	1	3.57	4	1	NA	NA	NA	NA	NA	NA	NA	NA	NA	NA	NA	NA	NA	NA	NA	NA	NA	NA	NA	NA	NA	NA	NA	NA	NA	NA	NA
GSM950512	GSE38832	NA	NA	0	80.37	2	0	NA	NA	NA	NA	NA	NA	NA	NA	NA	NA	NA	NA	NA	NA	NA	NA	NA	NA	NA	NA	NA	NA	NA	NA	NA	NA	NA
GSM950513	GSE38832	NA	NA	0	95.03	2	0	NA	NA	NA	NA	NA	NA	NA	NA	NA	NA	NA	NA	NA	NA	NA	NA	NA	NA	NA	NA	NA	NA	NA	NA	NA	NA	NA
GSM950514	GSE38832	NA	NA	0	50.17	3	1	NA	NA	NA	NA	NA	NA	NA	NA	NA	NA	NA	NA	NA	NA	NA	NA	NA	NA	NA	NA	NA	NA	NA	NA	NA	NA	NA
GSM950515	GSE38832	NA	NA	1	30.8	4	1	NA	NA	NA	NA	NA	NA	NA	NA	NA	NA	NA	NA	NA	NA	NA	NA	NA	NA	NA	NA	NA	NA	NA	NA	NA	NA	NA
GSM950516	GSE38832	NA	NA	0	89.17	2	0	NA	NA	NA	NA	NA	NA	NA	NA	NA	NA	NA	NA	NA	NA	NA	NA	NA	NA	NA	NA	NA	NA	NA	NA	NA	NA	NA
GSM950517	GSE38832	NA	NA	0	52.07	3	1	NA	NA	NA	NA	NA	NA	NA	NA	NA	NA	NA	NA	NA	NA	NA	NA	NA	NA	NA	NA	NA	NA	NA	NA	NA	NA	NA
GSM950518	GSE38832	NA	NA	1	5.2	4	1	NA	NA	NA	NA	NA	NA	NA	NA	NA	NA	NA	NA	NA	NA	NA	NA	NA	NA	NA	NA	NA	NA	NA	NA	NA	NA	NA
GSM950519	GSE38832	NA	NA	0	84.2	2	0	NA	NA	NA	NA	NA	NA	NA	NA	NA	NA	NA	NA	NA	NA	NA	NA	NA	NA	NA	NA	NA	NA	NA	NA	NA	NA	NA
GSM950520	GSE38832	NA	NA	0	111.4	3	1	NA	NA	NA	NA	NA	NA	NA	NA	NA	NA	NA	NA	NA	NA	NA	NA	NA	NA	NA	NA	NA	NA	NA	NA	NA	NA	NA
GSM950521	GSE38832	NA	NA	0	7.83	3	1	NA	NA	NA	NA	NA	NA	NA	NA	NA	NA	NA	NA	NA	NA	NA	NA	NA	NA	NA	NA	NA	NA	NA	NA	NA	NA	NA
GSM950522	GSE38832	NA	NA	0	95.47	2	0	NA	NA	NA	NA	NA	NA	NA	NA	NA	NA	NA	NA	NA	NA	NA	NA	NA	NA	NA	NA	NA	NA	NA	NA	NA	NA	NA
GSM950523	GSE38832	NA	NA	0	106.47	2	0	NA	NA	NA	NA	NA	NA	NA	NA	NA	NA	NA	NA	NA	NA	NA	NA	NA	NA	NA	NA	NA	NA	NA	NA	NA	NA	NA
GSM950524	GSE38832	NA	NA	1	6.4	4	1	NA	NA	NA	NA	NA	NA	NA	NA	NA	NA	NA	NA	NA	NA	NA	NA	NA	NA	NA	NA	NA	NA	NA	NA	NA	NA	NA
GSM950525	GSE38832	NA	NA	0	92.47	3	1	NA	NA	NA	NA	NA	NA	NA	NA	NA	NA	NA	NA	NA	NA	NA	NA	NA	NA	NA	NA	NA	NA	NA	NA	NA	NA	NA
GSM950526	GSE38832	NA	NA	1	92.77	4	1	NA	NA	NA	NA	NA	NA	NA	NA	NA	NA	NA	NA	NA	NA	NA	NA	NA	NA	NA	NA	NA	NA	NA	NA	NA	NA	NA
GSM950527	GSE38832	NA	NA	1	49	4	1	NA	NA	NA	NA	NA	NA	NA	NA	NA	NA	NA	NA	NA	NA	NA	NA	NA	NA	NA	NA	NA	NA	NA	NA	NA	NA	NA
GSM950528	GSE38832	NA	NA	0	92.2	3	1	NA	NA	NA	NA	NA	NA	NA	NA	NA	NA	NA	NA	NA	NA	NA	NA	NA	NA	NA	NA	NA	NA	NA	NA	NA	NA	NA
GSM950529	GSE38832	NA	NA	0	91.8	3	1	NA	NA	NA	NA	NA	NA	NA	NA	NA	NA	NA	NA	NA	NA	NA	NA	NA	NA	NA	NA	NA	NA	NA	NA	NA	NA	NA
GSM950530	GSE38832	NA	NA	1	23.4	4	1	NA	NA	NA	NA	NA	NA	NA	NA	NA	NA	NA	NA	NA	NA	NA	NA	NA	NA	NA	NA	NA	NA	NA	NA	NA	NA	NA
GSM950531	GSE38832	NA	NA	0	21.57	3	1	NA	NA	NA	NA	NA	NA	NA	NA	NA	NA	NA	NA	NA	NA	NA	NA	NA	NA	NA	NA	NA	NA	NA	NA	NA	NA	NA
GSM950532	GSE38832	NA	NA	0	33.07	2	0	NA	NA	NA	NA	NA	NA	NA	NA	NA	NA	NA	NA	NA	NA	NA	NA	NA	NA	NA	NA	NA	NA	NA	NA	NA	NA	NA
GSM955440	GSE39084	34.5	M	1	10.262	4	1	NA	NA	NA	T4	N2	M1	left	N	NA	NA	NA	pMMR	-	NA	WT	M	NA	NA	NA	M	NA	NA	WT	NA	NA	NA	NA
GSM955441	GSE39084	36.4	F	1	9.575	3	1	NA	NA	NA	T3	N2	M1	left	N	NA	NA	NA	pMMR	-	NA	WT	WT	NA	NA	NA	WT	NA	NA	WT	NA	NA	NA	NA
GSM955442	GSE39084	36.9	M	0	52.788	4	1	NA	NA	NA	T4	N0	M0	right	N	NA	NA	NA	pMMR	-	NA	WT	M	NA	NA	NA	WT	NA	NA	WT	NA	NA	NA	NA
GSM955443	GSE39084	38.2	F	0	74.262	2	0	NA	NA	NA	T2	N0	M0	left	N	NA	NA	NA	pMMR	-	NA	WT	M	NA	NA	NA	WT	NA	NA	WT	NA	NA	NA	NA
GSM955444	GSE39084	38.8	F	0	96.557	2	0	NA	NA	NA	T2	N0	M0	rectum	N	NA	NA	NA	pMMR	-	NA	WT	WT	NA	NA	NA	M	NA	NA	WT	NA	NA	NA	NA
GSM955445	GSE39084	38.9	F	1	111.279	3	1	NA	NA	NA	T3	N0	M1	multiple location	N	NA	NA	NA	pMMR	-	NA	WT	WT	NA	NA	NA	WT	NA	NA	WT	NA	NA	NA	NA
GSM955446	GSE39084	39.2	F	1	32.361	3	1	NA	NA	NA	T3	N1	M1	left	N	NA	NA	NA	pMMR	-	NA	WT	M	NA	NA	NA	WT	NA	NA	WT	NA	NA	NA	NA
GSM955447	GSE39084	60.9	M	0	72.885	4	1	NA	NA	NA	T4	N2	M0	right	Y	NA	NA	NA	dMMR	-	NA	WT	WT	NA	NA	NA	WT	NA	NA	WT	NA	NA	NA	NA
GSM955448	GSE39084	78.2	M	1	19.967	3	1	NA	NA	NA	T3	N0	M0	right	Y	NA	NA	NA	dMMR	-	NA	WT	WT	NA	NA	NA	WT	NA	NA	WT	NA	NA	NA	NA
GSM955449	GSE39084	45	F	1	32	3	1	NA	NA	NA	T3	N2	M1	rectum	N	NA	NA	NA	pMMR	-	NA	WT	WT	NA	NA	NA	WT	NA	NA	WT	NA	NA	NA	NA
GSM955450	GSE39084	29.6	F	1	47.77	3	1	NA	NA	NA	T3	N2	M1	rectum	N	NA	NA	NA	pMMR	-	NA	WT	M	NA	NA	NA	M	NA	NA	WT	NA	NA	NA	NA
GSM955451	GSE39084	33.5	M	0	71.279	3	1	NA	NA	NA	T3	N0	M0	rectum	N	NA	NA	NA	pMMR	-	NA	WT	WT	NA	NA	NA	WT	NA	NA	WT	NA	NA	NA	NA
GSM955452	GSE39084	35.4	F	0	35.41	2	0	NA	NA	NA	T2	N2	M0	left	N	NA	NA	NA	pMMR	-	NA	M	M	NA	NA	NA	WT	NA	NA	WT	NA	NA	NA	NA
GSM955453	GSE39084	37.5	F	0	33.607	3	1	NA	NA	NA	T3	N0	M0	left	N	NA	NA	NA	pMMR	-	NA	M	WT	NA	NA	NA	M	NA	NA	WT	NA	NA	NA	NA
GSM955454	GSE39084	40.5	F	0	63.736	3	1	NA	NA	NA	T3	N1	M0	left	N	NA	NA	NA	pMMR	-	NA	M	M	NA	NA	NA	M	NA	NA	WT	NA	NA	NA	NA
GSM955455	GSE39084	42.6	M	1	31.083	3	1	NA	NA	NA	T3	N0	M0	right	N	NA	NA	NA	pMMR	-	NA	WT	WT	NA	NA	NA	M	NA	NA	WT	NA	NA	NA	NA
GSM955456	GSE39084	43.5	F	0	95.18	3	1	NA	NA	NA	T3	N1	M0	rectum	N	NA	NA	NA	pMMR	-	NA	WT	M	NA	NA	NA	WT	NA	NA	WT	NA	NA	NA	NA
GSM955457	GSE39084	44.9	F	0	112.723	4	1	NA	NA	NA	T4	N0	M0	right	N	NA	NA	NA	pMMR	-	NA	WT	M	NA	NA	NA	M	NA	NA	WT	NA	NA	NA	NA
GSM955458	GSE39084	30.2	M	0	63.704	1	0	NA	NA	NA	T1	N0	M0	left	Y	NA	NA	NA	dMMR	-	NA	WT	WT	NA	NA	NA	WT	NA	NA	WT	NA	NA	NA	NA
GSM955459	GSE39084	31.7	F	0	86.557	2	0	NA	NA	NA	T2	N0	M0	right	Y	NA	NA	NA	dMMR	-	NA	M	WT	NA	NA	NA	M	NA	NA	WT	NA	NA	NA	NA
GSM955460	GSE39084	34.7	F	0	65.638	4	1	NA	NA	NA	T4	N2	M1	right	Y	NA	NA	NA	dMMR	-	NA	M	WT	NA	NA	NA	M	NA	NA	WT	NA	NA	NA	NA
GSM955461	GSE39084	40.2	M	0	75.475	2	0	NA	NA	NA	T2	N0	M0	left	Y	NA	NA	NA	dMMR	-	NA	M	WT	NA	NA	NA	WT	NA	NA	WT	NA	NA	NA	NA
GSM955462	GSE39084	24.9	M	0	46.329	3	1	NA	NA	NA	T3	N0	M0	left	N	NA	NA	NA	pMMR	-	NA	M	WT	NA	NA	NA	WT	NA	NA	WT	NA	NA	NA	NA
GSM955463	GSE39084	40.7	F	0	56.328	4	1	NA	NA	NA	T4	N1	M1	left	N	NA	NA	NA	pMMR	-	NA	WT	M	NA	NA	NA	M	NA	NA	WT	NA	NA	NA	NA
GSM955464	GSE39084	41.9	F	0	46.884	3	1	NA	NA	NA	T3	N0	M0	left	N	NA	NA	NA	pMMR	-	NA	M	WT	NA	NA	NA	WT	NA	NA	WT	NA	NA	NA	NA
GSM955465	GSE39084	45.2	F	0	36.492	4	1	NA	NA	NA	T4	N0	M0	left	N	NA	NA	NA	pMMR	-	NA	WT	M	NA	NA	NA	WT	NA	NA	WT	NA	NA	NA	NA
GSM955466	GSE39084	40.8	F	0	49.475	4	1	NA	NA	NA	T4	N1	M0	right	Y	NA	NA	NA	dMMR	-	NA	M	WT	NA	NA	NA	M	NA	NA	WT	NA	NA	NA	NA
GSM955467	GSE39084	71.4	F	0	109.213	2	0	NA	NA	NA	T2	N0	M0	right	N	NA	NA	NA	dMMR	NA	NA	M	M	NA	NA	NA	M	NA	NA	WT	NA	NA	NA	NA
GSM955468	GSE39084	66.4	F	0	53.212	3	1	NA	NA	NA	T3	N0	M0	right	N	NA	NA	NA	dMMR	+	NA	WT	WT	NA	NA	NA	WT	NA	NA	WT	NA	NA	NA	NA
GSM955469	GSE39084	76.9	M	0	58.885	4	1	NA	NA	NA	T4	N1	M0	right	N	NA	NA	NA	dMMR	+	NA	WT	WT	NA	NA	NA	WT	NA	NA	M	NA	NA	NA	NA
GSM955470	GSE39084	81.8	M	0	48.262	3	1	NA	NA	NA	T3	N0	M0	right	N	NA	NA	NA	dMMR	-	NA	WT	WT	NA	NA	NA	M	NA	NA	WT	NA	NA	NA	NA
GSM955471	GSE39084	79.3	M	1	42.262	4	1	NA	NA	NA	T4	N2	M0	right	N	NA	NA	NA	dMMR	+	NA	M	M	NA	NA	NA	M	NA	NA	WT	NA	NA	NA	NA
GSM955472	GSE39084	75.3	M	0	87.016	3	1	NA	NA	NA	T3	N1	M0	right	N	NA	NA	NA	dMMR	+	NA	WT	M	NA	NA	NA	WT	NA	NA	M	NA	NA	NA	NA
GSM955473	GSE39084	68	F	0	81.115	4	1	NA	NA	NA	T4	N0	M0	right	N	NA	NA	NA	dMMR	+	NA	M	WT	NA	NA	NA	WT	NA	NA	M	NA	NA	NA	NA
GSM955475	GSE39084	66.3	M	0	68.723	3	1	NA	NA	NA	T3	N0	M0	right	N	NA	NA	NA	pMMR	-	NA	WT	M	NA	NA	NA	WT	NA	NA	WT	NA	NA	NA	NA
GSM955476	GSE39084	66.7	M	0	68.723	3	1	NA	NA	NA	T3	N0	M0	right	N	NA	NA	NA	pMMR	-	NA	WT	WT	NA	NA	NA	WT	NA	NA	WT	NA	NA	NA	NA
GSM955477	GSE39084	77.2	F	1	18.654	4	1	NA	NA	NA	T4	N1	M1	right	N	NA	NA	NA	pMMR	+	NA	WT	M	NA	NA	NA	WT	NA	NA	M	NA	NA	NA	NA
GSM955478	GSE39084	71.3	M	1	24.033	2	0	NA	NA	NA	T2	N0	M0	right	N	NA	NA	NA	pMMR	-	NA	WT	WT	NA	NA	NA	M	NA	NA	WT	NA	NA	NA	NA
GSM955479	GSE39084	83.1	M	1	12.656	2	0	NA	NA	NA	T2	N0	M0	right	N	NA	NA	NA	pMMR	+	NA	M	WT	NA	NA	NA	M	NA	NA	WT	NA	NA	NA	NA
GSM955480	GSE39084	71.3	M	1	55.54	3	1	NA	NA	NA	T3	N0	M0	left	N	NA	NA	NA	pMMR	-	NA	WT	M	NA	NA	NA	WT	NA	NA	WT	NA	NA	NA	NA
GSM955481	GSE39084	72.5	F	1	59.869	3	1	NA	NA	NA	T3	N0	M0	rectum	N	NA	NA	NA	pMMR	-	NA	WT	M	NA	NA	NA	M	NA	NA	WT	NA	NA	NA	NA
GSM955482	GSE39084	85.6	M	1	20.951	4	1	NA	NA	NA	T4	N0	M0	left	N	NA	NA	NA	pMMR	-	NA	WT	WT	NA	NA	NA	WT	NA	NA	WT	NA	NA	NA	NA
GSM955483	GSE39084	67.5	M	0	56.264	3	1	NA	NA	NA	T3	N0	M0	left	N	NA	NA	NA	pMMR	-	NA	WT	WT	NA	NA	NA	M	NA	NA	WT	NA	NA	NA	NA
GSM955484	GSE39084	80.9	M	0	43.313	3	1	NA	NA	NA	T3	N0	M0	right	N	NA	NA	NA	pMMR	-	NA	WT	M	NA	NA	NA	WT	NA	NA	WT	NA	NA	NA	NA
GSM955485	GSE39084	70.7	F	0	97.41	3	1	NA	NA	NA	T3	N0	M0	rectum	N	NA	NA	NA	pMMR	+	NA	WT	WT	NA	NA	NA	M	NA	NA	WT	NA	NA	NA	NA
GSM955486	GSE39084	61.8	F	0	25.475	4	1	NA	NA	NA	T4	N0	M0	left	N	NA	NA	NA	pMMR	-	NA	WT	WT	NA	NA	NA	WT	NA	NA	WT	NA	NA	NA	NA
GSM955487	GSE39084	63	F	0	76.231	3	1	NA	NA	NA	T3	N1	M0	right	N	NA	NA	NA	pMMR	-	NA	WT	WT	NA	NA	NA	WT	NA	NA	WT	NA	NA	NA	NA
GSM955488	GSE39084	72	M	0	88.952	3	1	NA	NA	NA	T3	N2	M0	right	N	NA	NA	NA	pMMR	+	NA	WT	M	NA	NA	NA	WT	NA	NA	M	NA	NA	NA	NA
GSM955489	GSE39084	74.8	M	1	23.082	3	1	NA	NA	NA	T3	N1	M0	right	N	NA	NA	NA	pMMR	-	NA	WT	WT	NA	NA	NA	M	NA	NA	WT	NA	NA	NA	NA
GSM955490	GSE39084	60.8	M	1	45.18	2	0	NA	NA	NA	T2	N1	M0	rectum	N	NA	NA	NA	pMMR	-	NA	WT	M	NA	NA	NA	WT	NA	NA	WT	NA	NA	NA	NA
GSM955491	GSE39084	61.5	M	0	1.574	3	1	NA	NA	NA	T3	N1	M0	left	N	NA	NA	NA	pMMR	-	NA	WT	M	NA	NA	NA	WT	NA	NA	WT	NA	NA	NA	NA
GSM955492	GSE39084	76.4	F	0	9.376	3	1	NA	NA	NA	T3	N2	M0	left	N	NA	NA	NA	pMMR	-	NA	WT	WT	NA	NA	NA	WT	NA	NA	WT	NA	NA	NA	NA
GSM955493	GSE39084	71.5	M	0	72.984	2	0	NA	NA	NA	T2	N1	M0	left	N	NA	NA	NA	pMMR	-	NA	WT	M	NA	NA	NA	WT	NA	NA	WT	NA	NA	NA	NA
GSM955494	GSE39084	77.8	M	0	26.098	4	1	NA	NA	NA	T4	N1	M0	left	N	NA	NA	NA	pMMR	-	NA	WT	M	NA	NA	NA	M	NA	NA	WT	NA	NA	NA	NA
GSM955495	GSE39084	64.6	M	1	27.477	3	1	NA	NA	NA	T3	N2	M1	right	N	NA	NA	NA	pMMR	-	NA	WT	WT	NA	NA	NA	M	NA	NA	WT	NA	NA	NA	NA
GSM955496	GSE39084	62.9	F	0	88.821	3	1	NA	NA	NA	T3	N1	M1	right	N	NA	NA	NA	pMMR	-	NA	WT	M	NA	NA	NA	M	NA	NA	WT	NA	NA	NA	NA
GSM955497	GSE39084	66.1	M	0	44.264	4	1	NA	NA	NA	T4	N1	M1	right	N	NA	NA	NA	pMMR	-	NA	WT	M	NA	NA	NA	M	NA	NA	WT	NA	NA	NA	NA
GSM955498	GSE39084	67.5	F	1	23.344	3	1	NA	NA	NA	T3	N0	M1	left	N	NA	NA	NA	pMMR	-	NA	M	WT	NA	NA	NA	WT	NA	NA	WT	NA	NA	NA	NA
GSM955499	GSE39084	71	M	1	2.1	4	1	NA	NA	NA	T4	N2	M1	right	N	NA	NA	NA	pMMR	+	NA	WT	WT	NA	NA	NA	WT	NA	NA	M	NA	NA	NA	NA
GSM955500	GSE39084	67.3	M	1	72.623	4	1	NA	NA	NA	T4	N2	M1	left	N	NA	NA	NA	pMMR	+	NA	WT	M	NA	NA	NA	WT	NA	NA	M	NA	NA	NA	NA
GSM955501	GSE39084	67.8	F	1	11.639	4	1	NA	NA	NA	T4	N2	M1	left	N	NA	NA	NA	pMMR	-	NA	WT	M	NA	NA	NA	M	NA	NA	WT	NA	NA	NA	NA
GSM955502	GSE39084	68.1	M	1	10.951	3	1	NA	NA	NA	T3	N2	M1	left	N	NA	NA	NA	pMMR	-	NA	WT	M	NA	NA	NA	M	NA	NA	WT	NA	NA	NA	NA
GSM955503	GSE39084	74.5	M	1	46.852	3	1	NA	NA	NA	T3	N1	M1	left	N	NA	NA	NA	pMMR	-	NA	WT	WT	NA	NA	NA	M	NA	NA	WT	NA	NA	NA	NA
GSM955504	GSE39084	75.3	F	1	20.949	4	1	NA	NA	NA	T4	N1	M1	left	N	NA	NA	NA	pMMR	+	NA	WT	WT	NA	NA	NA	WT	NA	NA	M	NA	NA	NA	NA
GSM955505	GSE39084	86.8	F	0	101.28	3	1	NA	NA	NA	T3	N1	M1	right	N	NA	NA	NA	pMMR	-	NA	WT	WT	NA	NA	NA	M	NA	NA	WT	NA	NA	NA	NA
GSM955506	GSE39084	89.4	F	1	43.28	2	0	NA	NA	NA	T2	N1	M1	left	N	NA	NA	NA	pMMR	-	NA	WT	WT	NA	NA	NA	WT	NA	NA	WT	NA	NA	NA	NA
GSM955507	GSE39084	65.8	M	1	29.508	3	1	NA	NA	NA	T3	N0	M1	left	N	NA	NA	NA	pMMR	-	NA	WT	M	NA	NA	NA	WT	NA	NA	WT	NA	NA	NA	NA
GSM955508	GSE39084	92.4	F	0	91.54	3	1	NA	NA	NA	T3	N0	M0	left	N	NA	NA	NA	dMMR	+	NA	WT	WT	NA	NA	NA	M	NA	NA	WT	NA	NA	NA	NA
GSM955509	GSE39084	74.5	F	1	16.523	3	1	NA	NA	NA	T3	N0	M0	right	Y	NA	NA	NA	dMMR	-	NA	WT	M	NA	NA	NA	WT	NA	NA	WT	NA	NA	NA	NA
GSM971957	GSE39582	34.5	M	1	10	4	1	NA	CIT001	NA	T4	N2	M1	distal	NA	NA	N	NA	pMMR	-	+	NA	M	NA	NA	NA	M	c.35G>A	p.G12D	WT	NA	NA	C5	NA
GSM971958	GSE39582	36.4	F	1	9	4	1	NA	CIT002	NA	T3	N2	M1	distal	NA	NA	N	NA	pMMR	-	-	NA	WT	NA	NA	NA	WT	NA	NA	WT	NA	NA	C4	NA
GSM971959	GSE39582	36.9	M	0	52	2	0	NA	CIT003	NA	T4	N0	M0	proximal	NA	NA	N	NA	pMMR	-	-	NA	M	NA	NA	NA	WT	NA	NA	WT	NA	NA	C3	NA
GSM971960	GSE39582	38.2	F	0	74	1	0	NA	CIT004	NA	T2	N0	M0	distal	NA	NA	N	NA	pMMR	-	+	NA	M	NA	NA	NA	WT	NA	NA	WT	NA	NA	C1	NA
GSM971961	GSE39582	39.2	F	1	32	4	1	NA	CIT005	NA	T3	N1	M1	distal	NA	NA	Y	NA	pMMR	-	NA	NA	M	NA	NA	NA	WT	NA	NA	WT	NA	NA	C4	NA
GSM971962	GSE39582	60.9	M	0	73	3	1	NA	CIT006	NA	T4	N2	M0	proximal	NA	NA	Y	NA	dMMR	-	+	NA	WT	NA	NA	NA	WT	NA	NA	WT	NA	NA	C4	NA
GSM971963	GSE39582	78.2	M	1	20	2	0	NA	CIT007	NA	T3	N0	M0	proximal	NA	NA	Y	NA	dMMR	-	NA	NA	WT	NA	NA	NA	WT	NA	NA	WT	NA	NA	C2	NA
GSM971964	GSE39582	35.4	F	0	35	3	1	NA	CIT008	NA	T2	N2	M0	distal	NA	NA	N	NA	pMMR	-	-	NA	M	NA	NA	NA	WT	NA	NA	WT	NA	NA	C1	NA
GSM971965	GSE39582	37.5	F	0	33	2	0	NA	CIT009	NA	T3	N0	M0	distal	NA	NA	N	NA	pMMR	-	+	NA	WT	NA	NA	NA	M	c.35G>A	p.G12D	WT	NA	NA	C1	NA
GSM971966	GSE39582	40.5	F	0	63	3	1	NA	CIT010	NA	T3	N1	M0	distal	NA	NA	N	NA	NA	-	+	NA	M	NA	NA	NA	M	c.35G>T	p.G12V	WT	NA	NA	C5	NA
GSM971967	GSE39582	42.6	M	1	31	2	0	NA	CIT011	NA	T3	N0	M0	proximal	NA	NA	N	NA	pMMR	-	-	NA	WT	NA	NA	NA	M	c.35G>A	p.G12D	WT	NA	NA	C3	NA
GSM971968	GSE39582	44.9	F	0	112	2	0	NA	CIT012	NA	T4	N0	M0	proximal	NA	NA	N	NA	pMMR	-	+	NA	M	NA	NA	NA	M	c.35G>A	p.G12D	WT	NA	NA	C4	NA
GSM971969	GSE39582	30.2	M	0	63	1	0	NA	CIT013	NA	T1	N0	M0	distal	NA	NA	N	NA	dMMR	-	NA	NA	WT	NA	NA	NA	WT	NA	NA	WT	NA	NA	C2	NA
GSM971970	GSE39582	31.7	F	0	86	1	0	NA	CIT014	NA	T2	N0	M0	proximal	NA	NA	N	NA	dMMR	-	-	NA	WT	NA	NA	NA	M	c.35G>C	p.G12A	WT	NA	NA	C3	NA
GSM971971	GSE39582	34.7	F	0	65	4	1	NA	CIT015	NA	T4	N2	M1	proximal	NA	NA	N	NA	dMMR	-	+	NA	WT	NA	NA	NA	M	c.38G>A	p.G13D	WT	NA	NA	C2	NA
GSM971972	GSE39582	40.2	M	0	75	1	0	NA	CIT016	NA	T2	N0	M0	distal	NA	NA	N	NA	dMMR	-	+	NA	WT	NA	NA	NA	WT	NA	NA	WT	NA	NA	C1	NA
GSM971973	GSE39582	24.9	M	0	46	2	0	NA	CIT017	NA	T3	N0	M0	distal	NA	NA	N	NA	pMMR	-	+	NA	WT	NA	NA	NA	WT	NA	NA	WT	NA	NA	C5	NA
GSM971974	GSE39582	40.7	F	0	56	4	1	NA	CIT018	NA	T4	N1	M1	distal	NA	NA	N	NA	pMMR	-	+	NA	M	NA	NA	NA	M	c.35G>A	p.G12D	WT	NA	NA	C3	NA
GSM971975	GSE39582	41.9	F	0	46	2	0	NA	CIT019	NA	T3	N0	M0	distal	NA	NA	N	NA	pMMR	-	+	NA	WT	NA	NA	NA	WT	NA	NA	WT	NA	NA	C1	NA
GSM971976	GSE39582	45.2	F	0	36	2	0	NA	CIT020	NA	T4	N0	M0	distal	NA	NA	N	NA	NA	-	+	NA	M	NA	NA	NA	WT	NA	NA	WT	NA	NA	C5	NA
GSM971977	GSE39582	40.8	F	0	49	3	1	NA	CIT021	NA	T4	N1	M0	proximal	NA	NA	N	NA	dMMR	-	+	NA	WT	NA	NA	NA	M	c.38G>A	p.G13D	WT	NA	NA	C2	NA
GSM971978	GSE39582	71.4	F	0	109	1	0	NA	CIT022	NA	T2	N0	M0	proximal	NA	NA	N	NA	dMMR	NA	-	NA	M	NA	NA	NA	M	c.38G>A	p.G13D	WT	NA	NA	C2	NA
GSM971979	GSE39582	66.4	F	0	53	2	0	NA	CIT023	NA	T3	N0	M0	proximal	NA	NA	N	NA	dMMR	+	+	NA	WT	NA	NA	NA	WT	NA	NA	WT	NA	NA	C2	NA
GSM971980	GSE39582	76.9	M	0	59	3	1	NA	CIT024	NA	T4	N1	M0	proximal	NA	NA	N	NA	dMMR	+	NA	NA	WT	NA	NA	NA	WT	NA	NA	M	c.1799T>A	p.V600E	C2	NA
GSM971981	GSE39582	81.8	M	0	48	2	0	NA	CIT025	NA	T3	N0	M0	proximal	NA	NA	N	NA	dMMR	-	+	NA	WT	NA	NA	NA	M	c.35G>A	p.G12D	WT	NA	NA	C2	NA
GSM971982	GSE39582	79.3	M	1	42	3	1	NA	CIT026	NA	T4	N2	M0	proximal	NA	NA	N	NA	dMMR	+	+	NA	M	NA	NA	NA	M	c.38G>A	p.G13D	WT	NA	NA	C2	NA
GSM971983	GSE39582	75.3	M	0	87	3	1	NA	CIT027	NA	T3	N1	M0	proximal	NA	NA	N	NA	dMMR	+	+	NA	M	NA	NA	NA	WT	NA	NA	M	c.1799T>A	p.V600E	C2	NA
GSM971984	GSE39582	68	F	0	81	2	0	NA	CIT028	NA	T4	N0	M0	proximal	NA	NA	N	NA	dMMR	+	+	NA	WT	NA	NA	NA	WT	NA	NA	M	c.1799T>A	p.V600E	C2	NA
GSM971986	GSE39582	66.3	M	0	68	2	0	NA	CIT030	NA	T3	N0	M0	proximal	NA	NA	N	NA	pMMR	-	NA	NA	M	NA	NA	NA	WT	NA	NA	WT	NA	NA	C5	NA
GSM971987	GSE39582	66.7	M	0	68	2	0	NA	CIT031	NA	T3	N0	M0	proximal	NA	NA	N	NA	pMMR	-	+	NA	WT	NA	NA	NA	WT	NA	NA	WT	NA	NA	C6	NA
GSM971988	GSE39582	77.2	F	1	18	4	1	NA	CIT032	NA	T4	N1	M1	proximal	NA	NA	N	NA	pMMR	+	-	NA	M	NA	NA	NA	WT	NA	NA	M	c.1799T>A	p.V600E	C2	NA
GSM971989	GSE39582	71.3	M	1	24	1	0	NA	CIT033	NA	T2	N0	M0	proximal	NA	NA	N	NA	pMMR	-	-	NA	WT	NA	NA	NA	M	c.35G>A	p.G12D	WT	NA	NA	C3	NA
GSM971990	GSE39582	83.1	M	1	12	1	0	NA	CIT034	NA	T2	N0	M0	proximal	NA	NA	N	NA	pMMR	+	+	NA	WT	NA	NA	NA	M	c.38G>A	p.G13D	WT	NA	NA	C3	NA
GSM971991	GSE39582	71.3	M	1	55	2	0	NA	CIT035	NA	T3	N0	M0	distal	NA	NA	N	NA	pMMR	-	NA	NA	M	NA	NA	NA	WT	NA	NA	WT	NA	NA	C5	NA
GSM971992	GSE39582	85.6	M	1	20	2	0	NA	CIT036	NA	T4	N0	M0	distal	NA	NA	N	NA	pMMR	-	NA	NA	WT	NA	NA	NA	WT	NA	NA	WT	NA	NA	C1	NA
GSM971993	GSE39582	67.5	M	0	56	2	0	NA	CIT037	NA	T3	N0	M0	distal	NA	NA	N	NA	pMMR	-	+	NA	WT	NA	NA	NA	M	c.34G>A	p.G12S	WT	NA	NA	C3	NA
GSM971994	GSE39582	80.9	M	0	43	2	0	NA	CIT038	NA	T3	N0	M0	proximal	NA	NA	N	NA	pMMR	-	+	NA	M	NA	NA	NA	WT	NA	NA	WT	NA	NA	C5	NA
GSM971995	GSE39582	61.8	F	0	25	2	0	NA	CIT039	NA	T4	N0	M0	distal	NA	NA	N	NA	pMMR	-	-	NA	WT	NA	NA	NA	WT	NA	NA	WT	NA	NA	C6	NA
GSM971996	GSE39582	63	F	0	76	3	1	NA	CIT040	NA	T3	N1	M0	proximal	NA	NA	N	NA	pMMR	-	-	NA	WT	NA	NA	NA	WT	NA	NA	WT	NA	NA	C4	NA
GSM971997	GSE39582	72	M	0	89	3	1	NA	CIT041	NA	T3	N2	M0	proximal	NA	NA	N	NA	pMMR	+	+	NA	M	NA	NA	NA	WT	NA	NA	M	c.1799T>A	p.V600E	C2	NA
GSM971998	GSE39582	74.8	M	1	23	3	1	NA	CIT042	NA	T3	N1	M0	proximal	NA	NA	N	NA	pMMR	-	+	NA	WT	NA	NA	NA	M	c.35G>A	p.G12D	WT	NA	NA	C6	NA
GSM971999	GSE39582	61.5	M	0	1	3	1	NA	CIT043	NA	T3	N1	M0	distal	NA	NA	N	NA	pMMR	-	+	NA	M	NA	NA	NA	WT	NA	NA	WT	NA	NA	C6	NA
GSM972000	GSE39582	76.4	F	0	9	3	1	NA	CIT044	NA	T3	N2	M0	distal	NA	NA	Y	NA	pMMR	-	+	NA	WT	NA	NA	NA	WT	NA	NA	WT	NA	NA	C5	NA
GSM972001	GSE39582	71.5	M	0	73	3	1	NA	CIT045	NA	T2	N1	M0	distal	NA	NA	N	NA	pMMR	-	-	NA	M	NA	NA	NA	WT	NA	NA	WT	NA	NA	C1	NA
GSM972002	GSE39582	77.8	M	0	26	3	1	NA	CIT046	NA	T4	N1	M0	distal	NA	NA	N	NA	pMMR	-	+	NA	M	NA	NA	NA	M	c.35G>A	p.G12D	WT	NA	NA	C3	NA
GSM972003	GSE39582	64.6	M	1	27	4	1	NA	CIT047	NA	T3	N2	M1	proximal	NA	NA	Y	NA	pMMR	-	-	NA	WT	NA	NA	NA	M	c.35G>T	p.G12V	WT	NA	NA	C1	NA
GSM972004	GSE39582	62.9	F	0	89	4	1	NA	CIT048	NA	T3	N1	M1	proximal	NA	NA	N	NA	pMMR	-	+	NA	M	NA	NA	NA	M	c.35G>A	p.G12D	WT	NA	NA	C1	NA
GSM972005	GSE39582	66.1	M	0	44	4	1	NA	CIT049	NA	T4	N1	M1	proximal	NA	NA	N	NA	pMMR	-	+	NA	M	NA	NA	NA	M	c.38G>A	p.G13D	WT	NA	NA	C3	NA
GSM972006	GSE39582	67.5	F	1	23	4	1	NA	CIT050	NA	T3	N0	M1	distal	NA	NA	Y	NA	pMMR	-	+	NA	WT	NA	NA	NA	WT	NA	NA	WT	NA	NA	C5	NA
GSM972007	GSE39582	71	M	1	2	4	1	NA	CIT051	NA	T4	N2	M1	proximal	NA	NA	N	NA	pMMR	+	+	NA	WT	NA	NA	NA	WT	NA	NA	M	NA	NA	C4	NA
GSM972008	GSE39582	67.3	M	1	72	4	1	NA	CIT052	NA	T4	N2	M1	distal	NA	NA	N	NA	pMMR	+	NA	NA	M	NA	NA	NA	WT	NA	NA	M	NA	NA	C4	NA
GSM972009	GSE39582	68.1	M	1	10	4	1	NA	CIT053	NA	T3	N2	M1	distal	NA	NA	N	NA	pMMR	-	-	NA	M	NA	NA	NA	M	c.35G>A	p.G12D	WT	NA	NA	C6	NA
GSM972010	GSE39582	74.5	M	1	46	4	1	NA	CIT054	NA	T3	N1	M1	distal	NA	NA	N	NA	pMMR	-	-	NA	WT	NA	NA	NA	M	c.35G>A	p.G12D	WT	NA	NA	C5	NA
GSM972011	GSE39582	75.3	F	1	20	4	1	NA	CIT055	NA	T4	N1	M1	distal	NA	NA	N	NA	pMMR	+	-	NA	WT	NA	NA	NA	WT	NA	NA	M	c.1799T>A	p.V600E	C4	NA
GSM972012	GSE39582	86.8	F	0	101	4	1	NA	CIT056	NA	T3	N1	M1	proximal	NA	NA	N	NA	pMMR	-	+	NA	WT	NA	NA	NA	M	c.38G>A	p.G13D	WT	NA	NA	C3	NA
GSM972013	GSE39582	89.4	F	1	43	4	1	NA	CIT057	NA	T2	N1	M1	distal	NA	NA	N	NA	pMMR	-	-	NA	WT	NA	NA	NA	WT	NA	NA	WT	NA	NA	C5	NA
GSM972014	GSE39582	65.8	M	1	29	4	1	NA	CIT058	NA	T3	N0	M1	distal	NA	NA	Y	NA	pMMR	-	-	NA	M	NA	NA	NA	WT	NA	NA	WT	NA	NA	C5	NA
GSM972015	GSE39582	92.4	F	0	91	2	0	NA	CIT059	NA	T3	N0	M0	distal	NA	NA	N	NA	dMMR	+	-	NA	WT	NA	NA	NA	M	c.34G>T	p.G12C	WT	NA	NA	C2	NA
GSM972016	GSE39582	74.5	F	1	16	2	0	NA	CIT060	NA	T3	N0	M0	proximal	NA	NA	N	NA	dMMR	-	-	NA	M	NA	NA	NA	WT	NA	NA	WT	NA	NA	C2	NA
GSM972017	GSE39582	73	F	0	43	3	1	NA	CIT061	NA	T3	N2	M0	proximal	NA	NA	Y	5FU	pMMR	-	+	NA	NA	NA	NA	NA	M	c.38G>A	NA	WT	NA	NA	C1	NA
GSM972018	GSE39582	68	F	0	117	3	1	NA	CIT062	NA	T2	N2	M0	distal	NA	NA	Y	5FU	pMMR	-	+	NA	NA	NA	NA	NA	WT	NA	NA	WT	NA	NA	C5	NA
GSM972019	GSE39582	54	M	1	25	3	1	NA	CIT063	NA	T3	N3	M0	proximal	NA	NA	Y	5FU	pMMR	+	+	NA	NA	NA	NA	NA	WT	NA	NA	M	NA	NA	C4	NA
GSM972020	GSE39582	49	F	0	78	3	1	NA	CIT064	NA	T3	N2	M0	distal	NA	NA	Y	5FU	pMMR	-	+	NA	NA	NA	NA	NA	WT	NA	NA	WT	NA	NA	C6	NA
GSM972021	GSE39582	58	F	1	37	3	1	NA	CIT065	NA	T3	N2	M0	distal	NA	NA	Y	5FU	pMMR	-	+	NA	NA	NA	NA	NA	WT	NA	NA	WT	NA	NA	C2	NA
GSM972022	GSE39582	76	F	0	82	3	1	NA	CIT066	NA	T3	N2	M0	proximal	NA	NA	Y	5FU	pMMR	-	+	NA	NA	NA	NA	NA	M	c.34G>T	NA	WT	NA	NA	C1	NA
GSM972023	GSE39582	59	F	0	16	3	1	NA	CIT067	NA	T3	N1	M0	distal	NA	NA	Y	5FU	pMMR	-	+	NA	NA	NA	NA	NA	M	c.35G>C	NA	WT	NA	NA	C3	NA
GSM972024	GSE39582	62	M	0	43	3	1	NA	CIT068	NA	T2	N2	M0	distal	NA	NA	Y	5FU	pMMR	-	+	NA	NA	NA	NA	NA	WT	NA	NA	WT	NA	NA	C1	NA
GSM972025	GSE39582	49	M	0	53	3	1	NA	CIT069	NA	T3	N2	M0	distal	NA	NA	Y	5FU	pMMR	-	+	NA	NA	NA	NA	NA	WT	NA	NA	WT	NA	NA	C1	NA
GSM972026	GSE39582	75	M	1	34	3	1	NA	CIT070	NA	T3	N2	M0	distal	NA	NA	Y	5FU	pMMR	-	+	NA	NA	NA	NA	NA	WT	NA	NA	NA	NA	NA	C4	NA
GSM972027	GSE39582	70	F	0	94	3	1	NA	CIT071	NA	T3	N2	M0	proximal	NA	NA	Y	5FU	pMMR	-	+	NA	NA	NA	NA	NA	WT	NA	NA	WT	NA	NA	C5	NA
GSM972028	GSE39582	46	F	0	78	3	1	NA	CIT072	NA	T3	N2	M0	proximal	NA	NA	Y	5FU	pMMR	+	+	NA	NA	NA	NA	NA	M	c.35G>A	NA	WT	NA	NA	C6	NA
GSM972029	GSE39582	58	M	0	36	3	1	NA	CIT073	NA	T4	N2	M0	distal	NA	NA	Y	5FU	pMMR	-	+	NA	NA	NA	NA	NA	WT	NA	NA	WT	NA	NA	C6	NA
GSM972030	GSE39582	68	F	0	52	3	1	NA	CIT074	NA	T3	N3	M0	proximal	NA	NA	Y	5FU	pMMR	-	+	NA	NA	NA	NA	NA	WT	NA	NA	M	NA	NA	C2	NA
GSM972031	GSE39582	81	M	0	55	2	0	NA	CIT075	NA	T3	N0	M0	distal	NA	NA	N	NA	pMMR	NA	NA	NA	NA	NA	NA	NA	NA	NA	NA	NA	NA	NA	C5	NA
GSM972032	GSE39582	64	F	0	60	2	0	NA	CIT076	NA	T3	N0	M0	proximal	NA	NA	N	NA	pMMR	-	+	NA	NA	NA	NA	NA	WT	NA	NA	WT	NA	NA	C5	NA
GSM972033	GSE39582	45	F	0	50	2	0	NA	CIT077	NA	T4	N0	M0	distal	NA	NA	N	NA	pMMR	NA	NA	NA	NA	NA	NA	NA	NA	NA	NA	NA	NA	NA	C1	NA
GSM972034	GSE39582	77	M	0	50	2	0	NA	CIT078	NA	T3	N0	M0	proximal	NA	NA	N	NA	pMMR	-	NA	NA	NA	NA	NA	NA	M	c.38G>A	NA	WT	NA	NA	C1	NA
GSM972035	GSE39582	94	F	0	39	2	0	NA	CIT079	NA	T3	N0	M0	proximal	NA	NA	N	NA	pMMR	-	+	NA	NA	NA	NA	NA	WT	NA	NA	WT	NA	NA	C1	NA
GSM972036	GSE39582	47	F	0	50	2	0	NA	CIT080	NA	T4	N0	M0	proximal	NA	NA	N	NA	pMMR	NA	NA	NA	NA	NA	NA	NA	NA	NA	NA	NA	NA	NA	C3	NA
GSM972037	GSE39582	78	M	0	33	2	0	NA	CIT081	NA	T4	N0	M0	proximal	NA	NA	N	NA	pMMR	+	-	NA	NA	NA	NA	NA	M	NA	NA	WT	NA	NA	C3	NA
GSM972038	GSE39582	61	M	1	1	2	0	NA	CIT082	NA	T3	N0	M0	distal	NA	NA	N	NA	pMMR	-	+	NA	NA	NA	NA	NA	WT	NA	NA	WT	NA	NA	C5	NA
GSM972039	GSE39582	65	M	1	52	4	1	NA	CIT083	NA	T4	N0	M1	distal	NA	NA	Y	FOLFOX	pMMR	-	-	NA	NA	NA	NA	NA	WT	NA	NA	WT	NA	NA	C4	NA
GSM972040	GSE39582	81	M	0	63	2	0	NA	CIT084	NA	T3	N0	M0	distal	NA	NA	N	NA	pMMR	-	+	NA	NA	NA	NA	NA	WT	NA	NA	WT	NA	NA	C5	NA
GSM972041	GSE39582	78	M	0	55	2	0	NA	CIT085	NA	T3	N0	M0	distal	NA	NA	N	NA	pMMR	-	+	NA	NA	NA	NA	NA	M	c.35G>A	NA	WT	NA	NA	C5	NA
GSM972042	GSE39582	83	M	0	51	2	0	NA	CIT086	NA	T3	N0	M0	proximal	NA	NA	N	NA	pMMR	-	-	NA	NA	NA	NA	NA	M	c.35G>A	NA	WT	NA	NA	C3	NA
GSM972043	GSE39582	56	M	1	27	4	1	NA	CIT087	NA	T3	N0	M1	distal	NA	NA	Y	other	pMMR	-	+	NA	NA	NA	NA	NA	WT	NA	NA	WT	NA	NA	C1	NA
GSM972044	GSE39582	58	M	0	42	2	0	NA	CIT088	NA	T4	N0	M0	proximal	NA	NA	Y	FUFOL	pMMR	+	+	NA	NA	NA	NA	NA	WT	NA	NA	WT	NA	NA	C3	NA
GSM972045	GSE39582	71	M	1	11	4	1	NA	CIT089	NA	T3	N0	M1	proximal	NA	NA	Y	FOLFIRI	pMMR	-	-	NA	NA	NA	NA	NA	M	c.35G>C	NA	WT	NA	NA	C3	NA
GSM972046	GSE39582	54	M	0	58	2	0	NA	CIT090	NA	T3	N0	M0	distal	NA	NA	N	NA	pMMR	-	+	NA	NA	NA	NA	NA	WT	NA	NA	WT	NA	NA	C5	NA
GSM972047	GSE39582	93	F	0	33	2	0	NA	CIT091	NA	T3	N0	M0	proximal	NA	NA	N	NA	pMMR	-	+	NA	NA	NA	NA	NA	M	c.38G>A	NA	WT	NA	NA	C5	NA
GSM972048	GSE39582	50	F	0	30	4	1	NA	CIT092	NA	T4	N0	M1	distal	NA	NA	Y	NA	pMMR	-	+	NA	NA	NA	NA	NA	M	c.35G>C	NA	WT	NA	NA	C1	NA
GSM972049	GSE39582	79	M	0	26	2	0	NA	CIT093	NA	T3	N0	M0	proximal	NA	NA	N	NA	pMMR	-	+	NA	NA	NA	NA	NA	M	c.34G>T	NA	WT	NA	NA	C3	NA
GSM972050	GSE39582	75	F	0	19	2	0	NA	CIT094	NA	T3	N0	M0	distal	NA	NA	N	NA	pMMR	-	+	NA	NA	NA	NA	NA	M	NA	NA	WT	NA	NA	C3	NA
GSM972051	GSE39582	34	F	1	28	4	1	NA	CIT095	NA	T3	N0	M1	distal	NA	NA	Y	FOLFOX	pMMR	-	+	NA	NA	NA	NA	NA	M	c.35G>A	NA	WT	NA	NA	C4	NA
GSM972052	GSE39582	68	M	0	15	2	0	NA	CIT096	NA	T2	N0	M0	distal	NA	NA	N	NA	pMMR	NA	+	NA	NA	NA	NA	NA	M	c.34G>T	NA	WT	NA	NA	C5	NA
GSM972053	GSE39582	55	M	0	29	2	0	NA	CIT097	NA	T2	N0	M0	proximal	NA	NA	N	NA	pMMR	-	+	NA	NA	NA	NA	NA	WT	NA	NA	WT	NA	NA	C5	NA
GSM972054	GSE39582	82	M	0	26	2	0	NA	CIT098	NA	T3	N0	M0	proximal	NA	NA	N	NA	pMMR	-	+	NA	NA	NA	NA	NA	M	c.34.35delinsAT	NA	WT	NA	NA	C4	NA
GSM972055	GSE39582	31	F	0	93	2	0	NA	CIT099	NA	T4	N0	M0	distal	NA	NA	N	NA	NA	-	-	NA	NA	NA	NA	NA	WT	NA	NA	WT	NA	NA	C2	NA
GSM972056	GSE39582	78	F	0	92	2	0	NA	CIT100	NA	T4	N0	M0	proximal	NA	NA	N	NA	NA	+	-	NA	NA	NA	NA	NA	WT	NA	NA	M	NA	NA	C2	NA
GSM972057	GSE39582	70	M	1	26	2	0	NA	CIT101	NA	T3	N0	M0	distal	NA	NA	N	NA	NA	-	+	NA	NA	NA	NA	NA	WT	NA	NA	WT	NA	NA	C1	NA
GSM972058	GSE39582	75	F	0	60	2	0	NA	CIT102	NA	T3	N0	M0	proximal	NA	NA	N	NA	NA	+	-	NA	NA	NA	NA	NA	WT	NA	NA	M	NA	NA	C2	NA
GSM972059	GSE39582	76	F	0	59	2	0	NA	CIT103	NA	T3	N0	M0	distal	NA	NA	N	NA	NA	+	-	NA	NA	NA	NA	NA	WT	NA	NA	M	NA	NA	C2	NA
GSM972060	GSE39582	66	M	0	82	2	0	NA	CIT104	NA	T3	N0	M0	distal	NA	NA	N	NA	NA	-	+	NA	NA	NA	NA	NA	WT	NA	NA	WT	NA	NA	C5	NA
GSM972061	GSE39582	78	F	1	43	2	0	NA	CIT105	NA	T4	N0	M0	distal	NA	NA	N	NA	NA	-	+	NA	NA	NA	NA	NA	WT	NA	NA	WT	NA	NA	C1	NA
GSM972062	GSE39582	43	F	1	23	2	0	NA	CIT106	NA	T4	N0	M0	distal	NA	NA	Y	FOLFOX	pMMR	-	+	NA	NA	NA	NA	NA	M	c.35G>T	NA	WT	NA	NA	C6	NA
GSM972063	GSE39582	54	M	0	70	2	0	NA	CIT107	NA	T3	N0	M0	distal	NA	NA	N	NA	NA	-	+	NA	NA	NA	NA	NA	M	c.38G>A	NA	WT	NA	NA	C1	NA
GSM972064	GSE39582	60	M	1	22	4	1	NA	CIT108	NA	T4	N0	M1	distal	NA	NA	Y	FOLFIRI	NA	-	+	NA	NA	NA	NA	NA	M	c.35G>A	NA	WT	NA	NA	C4	NA
GSM972065	GSE39582	48	M	0	46	2	0	NA	CIT109	NA	T3	N0	M0	distal	NA	NA	Y	FUFOL	NA	-	+	NA	NA	NA	NA	NA	WT	NA	NA	WT	NA	NA	C1	NA
GSM972066	GSE39582	69	M	0	49	4	1	NA	CIT110	NA	T4	N0	M1	distal	NA	NA	Y	FOLFOX	NA	-	+	NA	NA	NA	NA	NA	WT	NA	NA	WT	NA	NA	C1	NA
GSM972067	GSE39582	83	F	1	183	2	0	NA	CIT111	NA	T3	N0	M0	distal	NA	NA	N	NA	NA	-	+	NA	NA	NA	NA	NA	WT	NA	NA	WT	NA	NA	C5	NA
GSM972068	GSE39582	44	M	1	22	2	0	NA	CIT112	NA	T4	N0	M0	distal	NA	NA	Y	FUFOL	NA	-	+	NA	NA	NA	NA	NA	M	c.35G>A	NA	WT	NA	NA	C4	NA
GSM972069	GSE39582	68	M	0	201	2	0	NA	CIT113	NA	T3	N0	M0	proximal	NA	NA	N	NA	NA	-	+	NA	NA	NA	NA	NA	M	c.38G>A	NA	WT	NA	NA	C5	NA
GSM972070	GSE39582	64	F	1	68	2	0	NA	CIT114	NA	T4	N0	M0	distal	NA	NA	Y	FUFOL	NA	-	+	NA	NA	NA	NA	NA	M	c.35G>T	NA	WT	NA	NA	C6	NA
GSM972071	GSE39582	68	F	0	183	2	0	NA	CIT115	NA	T3	N0	M0	distal	NA	NA	N	NA	NA	-	+	NA	NA	NA	NA	NA	WT	NA	NA	WT	NA	NA	C5	NA
GSM972072	GSE39582	70	F	0	172	2	0	NA	CIT116	NA	T4	N0	M0	proximal	NA	NA	N	NA	NA	+	+	NA	NA	NA	NA	NA	WT	NA	NA	M	NA	NA	C4	NA
GSM972073	GSE39582	80	F	0	163	2	0	NA	CIT117	NA	T3	N0	M0	proximal	NA	NA	N	NA	NA	+	+	NA	NA	NA	NA	NA	M	c.35G>A	NA	WT	NA	NA	C4	NA
GSM972074	GSE39582	70	F	1	75	2	0	NA	CIT118	NA	T4	N0	M0	distal	NA	NA	Y	FUFOL	NA	-	NA	NA	NA	NA	NA	NA	WT	NA	NA	WT	NA	NA	C1	NA
GSM972075	GSE39582	42	M	1	44	2	0	NA	CIT119	NA	T4	N0	M0	distal	NA	NA	N	NA	NA	-	+	NA	NA	NA	NA	NA	WT	NA	NA	WT	NA	NA	C2	NA
GSM972076	GSE39582	48	M	0	153	2	0	NA	CIT120	NA	T3	N0	M0	proximal	NA	NA	N	NA	NA	-	-	NA	NA	NA	NA	NA	WT	NA	NA	WT	NA	NA	C2	NA
GSM972077	GSE39582	58	F	1	31	2	0	NA	CIT121	NA	T3	N0	M0	distal	NA	NA	N	NA	NA	-	+	NA	NA	NA	NA	NA	M	c.35G>T	NA	WT	NA	NA	C6	NA
GSM972078	GSE39582	63	M	1	145	2	0	NA	CIT122	NA	T3	N0	M0	distal	NA	NA	Y	FOLFOX	NA	-	+	NA	NA	NA	NA	NA	WT	NA	NA	WT	NA	NA	C5	NA
GSM972079	GSE39582	44	M	0	168	2	0	NA	CIT123	NA	T3	N0	M0	distal	NA	NA	Y	5FU	NA	-	+	NA	NA	NA	NA	NA	WT	NA	NA	WT	NA	NA	C2	NA
GSM972080	GSE39582	61	M	0	165	2	0	NA	CIT124	NA	T4	N0	M0	distal	NA	NA	Y	other	NA	+	+	NA	NA	NA	NA	NA	M	c.35G>T	NA	WT	NA	NA	C2	NA
GSM972081	GSE39582	68	F	0	26	2	0	NA	CIT125	NA	T3	N0	M0	distal	NA	NA	N	NA	NA	-	+	NA	NA	NA	NA	NA	M	c.35G>C	NA	WT	NA	NA	C1	NA
GSM972082	GSE39582	75	M	1	132	2	0	NA	CIT126	NA	T3	N0	M0	distal	NA	NA	Y	other	NA	-	+	NA	NA	NA	NA	NA	M	c.38G>A	NA	WT	NA	NA	C2	NA
GSM972083	GSE39582	65	F	0	127	2	0	NA	CIT127	NA	T3	N0	M0	distal	NA	NA	N	NA	NA	-	+	NA	NA	NA	NA	NA	WT	NA	NA	WT	NA	NA	C5	NA
GSM972084	GSE39582	73	F	0	129	2	0	NA	CIT128	NA	T3	N0	M0	distal	NA	NA	N	NA	NA	-	-	NA	NA	NA	NA	NA	WT	NA	NA	WT	NA	NA	C6	NA
GSM972085	GSE39582	56	M	0	97	2	0	NA	CIT129	NA	T3	N0	M0	proximal	NA	NA	N	NA	NA	-	+	NA	NA	NA	NA	NA	WT	NA	NA	WT	NA	NA	C1	NA
GSM972086	GSE39582	81	M	1	43	2	0	NA	CIT130	NA	T3	N0	M0	distal	NA	NA	N	NA	pMMR	-	+	NA	NA	NA	NA	NA	WT	NA	NA	WT	NA	NA	C1	NA
GSM972087	GSE39582	84	F	1	32	2	0	NA	CIT131	NA	T3	N0	M0	proximal	NA	NA	N	NA	pMMR	-	+	NA	NA	NA	NA	NA	WT	NA	NA	WT	NA	NA	C1	NA
GSM972088	GSE39582	73	F	0	79	2	0	NA	CIT132	NA	T4	N0	M0	distal	NA	NA	N	NA	pMMR	-	-	NA	NA	NA	NA	NA	WT	NA	NA	WT	NA	NA	C6	NA
GSM972089	GSE39582	68	F	0	87	2	0	NA	CIT133	NA	T3	N0	M0	proximal	NA	NA	N	NA	pMMR	+	-	NA	NA	NA	NA	NA	WT	NA	NA	WT	NA	NA	C4	NA
GSM972090	GSE39582	72	F	0	69	2	0	NA	CIT134	NA	T3	N0	M0	distal	NA	NA	N	NA	pMMR	-	+	NA	NA	NA	NA	NA	WT	NA	NA	WT	NA	NA	C1	NA
GSM972091	GSE39582	67	M	0	70	2	0	NA	CIT135	NA	T3	N0	M0	distal	NA	NA	N	NA	pMMR	-	+	NA	NA	NA	NA	NA	M	c.35G>A	NA	WT	NA	NA	C3	NA
GSM972092	GSE39582	76	F	0	47	2	0	NA	CIT136	NA	T3	N0	M0	distal	NA	NA	N	NA	pMMR	-	+	NA	NA	NA	NA	NA	M	c.35G>T	NA	WT	NA	NA	C5	NA
GSM972093	GSE39582	55	F	0	74	2	0	NA	CIT137	NA	T4	N0	M0	distal	NA	NA	Y	FUFOL	pMMR	-	+	NA	NA	NA	NA	NA	WT	NA	NA	WT	NA	NA	C5	NA
GSM972094	GSE39582	67	F	0	61	2	0	NA	CIT138	NA	T3	N0	M0	proximal	NA	NA	N	NA	pMMR	-	-	NA	NA	NA	NA	NA	M	c.35G>A	NA	WT	NA	NA	C5	NA
GSM972095	GSE39582	50	M	0	67	2	0	NA	CIT139	NA	T3	N0	M0	distal	NA	NA	N	NA	pMMR	-	+	NA	NA	NA	NA	NA	M	c.35G>T	NA	WT	NA	NA	C5	NA
GSM972096	GSE39582	63	F	0	15	3	1	NA	CIT140	NA	T2	N1	M0	distal	NA	NA	Y	5FU	pMMR	-	-	NA	NA	NA	NA	NA	WT	NA	NA	WT	NA	NA	C1	NA
GSM972097	GSE39582	64	M	1	12	3	1	NA	CIT141	NA	T4	N1	M0	proximal	NA	NA	Y	5FU	pMMR	-	+	NA	NA	NA	NA	NA	M	c.35G>A	NA	WT	NA	NA	C4	NA
GSM972098	GSE39582	66	M	1	15	3	1	NA	CIT142	NA	T4	N2	M0	distal	NA	NA	Y	5FU	pMMR	+	+	NA	NA	NA	NA	NA	M	c.35G>A	NA	WT	NA	NA	C3	NA
GSM972099	GSE39582	78	M	0	15	3	1	NA	CIT143	NA	T3	N1	M0	distal	NA	NA	Y	5FU	pMMR	-	NA	NA	NA	NA	NA	NA	WT	NA	NA	WT	NA	NA	C5	NA
GSM972100	GSE39582	71	F	0	25	3	1	NA	CIT144	NA	T4	N2	M0	proximal	NA	NA	Y	5FU	pMMR	-	NA	NA	NA	NA	NA	NA	M	c.38G>A	NA	WT	NA	NA	C3	NA
GSM972101	GSE39582	56	M	0	35	3	1	NA	CIT145	NA	T3	N1	M0	distal	NA	NA	Y	5FU	pMMR	NA	NA	NA	NA	NA	NA	NA	NA	NA	NA	NA	NA	NA	C6	NA
GSM972102	GSE39582	22	M	0	46	3	1	NA	CIT146	NA	T3	N1	M0	distal	NA	NA	Y	5FU	pMMR	NA	NA	NA	NA	NA	NA	NA	NA	NA	NA	NA	NA	NA	C6	NA
GSM972103	GSE39582	66	M	0	58	3	1	NA	CIT147	NA	T3	N2	M0	distal	NA	NA	Y	5FU	pMMR	-	+	NA	NA	NA	NA	NA	M	c.35G>T	NA	WT	NA	NA	C2	NA
GSM972104	GSE39582	72	F	0	41	3	1	NA	CIT148	NA	T3	N3	M0	proximal	NA	NA	Y	5FU	pMMR	-	+	NA	NA	NA	NA	NA	M	c.35G>T	NA	WT	NA	NA	C4	NA
GSM972105	GSE39582	53	M	0	32	3	1	NA	CIT149	NA	T2	N3	M0	distal	NA	NA	Y	5FU	pMMR	-	+	NA	NA	NA	NA	NA	WT	NA	NA	WT	NA	NA	C5	NA
GSM972106	GSE39582	96	F	0	72	3	1	NA	CIT150	NA	T3	N1	M0	distal	NA	NA	Y	5FU	pMMR	NA	NA	NA	NA	NA	NA	NA	NA	NA	NA	NA	NA	NA	C5	NA
GSM972107	GSE39582	76	M	1	60	3	1	NA	CIT151	NA	T3	N1	M0	distal	NA	NA	Y	5FU	pMMR	-	+	NA	NA	NA	NA	NA	WT	NA	NA	WT	NA	NA	C6	NA
GSM972108	GSE39582	64	M	0	103	3	1	NA	CIT152	NA	T4	N1	M0	distal	NA	NA	Y	5FU	pMMR	NA	NA	NA	NA	NA	NA	NA	NA	NA	NA	NA	NA	NA	C5	NA
GSM972109	GSE39582	96	M	0	36	3	1	NA	CIT153	NA	T3	N1	M0	proximal	NA	NA	Y	5FU	pMMR	-	+	NA	NA	NA	NA	NA	WT	NA	NA	WT	NA	NA	C2	NA
GSM972110	GSE39582	76	M	1	7	3	1	NA	CIT154	NA	T4	N2	M0	proximal	NA	NA	Y	5FU	pMMR	NA	NA	NA	NA	NA	NA	NA	NA	NA	NA	NA	NA	NA	C3	NA
GSM972111	GSE39582	63	M	0	22	3	1	NA	CIT155	NA	T3	N2	M0	distal	NA	NA	Y	5FU	pMMR	NA	NA	NA	NA	NA	NA	NA	NA	NA	NA	NA	NA	NA	C3	NA
GSM972112	GSE39582	64	F	1	32	3	1	NA	CIT156	NA	T3	N2	M0	proximal	NA	NA	Y	5FU	pMMR	NA	NA	NA	NA	NA	NA	NA	NA	NA	NA	NA	NA	NA	C4	NA
GSM972113	GSE39582	63	F	0	27	3	1	NA	CIT157	NA	T3	N1	M0	proximal	NA	NA	Y	5FU	pMMR	NA	NA	NA	NA	NA	NA	NA	NA	NA	NA	NA	NA	NA	C4	NA
GSM972114	GSE39582	73	M	0	46	3	1	NA	CIT158	NA	T3	N1	M0	proximal	NA	NA	Y	5FU	pMMR	-	-	NA	NA	NA	NA	NA	WT	NA	NA	M	NA	NA	C3	NA
GSM972115	GSE39582	59	F	1	75	3	1	NA	CIT159	NA	T3	N3	M0	distal	NA	NA	Y	5FU	pMMR	-	+	NA	NA	NA	NA	NA	WT	NA	NA	WT	NA	NA	C6	NA
GSM972116	GSE39582	79	F	1	29	3	1	NA	CIT160	NA	T3	N2	M0	distal	NA	NA	Y	5FU	pMMR	-	+	NA	NA	NA	NA	NA	WT	NA	NA	WT	NA	NA	C6	NA
GSM972117	GSE39582	78	F	0	32	3	1	NA	CIT161	NA	T3	N1	M0	proximal	NA	NA	Y	5FU	NA	+	-	NA	NA	NA	NA	NA	WT	NA	NA	M	NA	NA	C2	NA
GSM972118	GSE39582	64	M	0	30	3	1	NA	CIT162	NA	T3	N2	M0	distal	NA	NA	Y	5FU	pMMR	-	+	NA	NA	NA	NA	NA	M	c.38G>A	NA	WT	NA	NA	C1	NA
GSM972119	GSE39582	96	M	0	37	3	1	NA	CIT163	NA	T4	N1	M0	distal	NA	NA	Y	5FU	pMMR	NA	NA	NA	NA	NA	NA	NA	NA	NA	NA	NA	NA	NA	C5	NA
GSM972120	GSE39582	96	F	0	36	3	1	NA	CIT164	NA	T3	N1	M0	proximal	NA	NA	Y	5FU	pMMR	NA	NA	NA	NA	NA	NA	NA	NA	NA	NA	NA	NA	NA	C5	NA
GSM972121	GSE39582	96	M	0	35	3	1	NA	CIT165	NA	T3	N1	M0	distal	NA	NA	Y	5FU	pMMR	-	+	NA	NA	NA	NA	NA	M	c.35G>A	NA	WT	NA	NA	C3	NA
GSM972122	GSE39582	97	F	1	19	3	1	NA	CIT166	NA	T4	N1	M0	proximal	NA	NA	Y	5FU	pMMR	NA	NA	NA	NA	NA	NA	NA	NA	NA	NA	NA	NA	NA	C5	NA
GSM972123	GSE39582	53	M	0	71	2	0	NA	CIT167	NA	T3	N0	M0	proximal	NA	NA	N	NA	pMMR	NA	NA	NA	NA	NA	NA	NA	NA	NA	NA	NA	NA	NA	C1	NA
GSM972124	GSE39582	49	F	0	75	2	0	NA	CIT168	NA	T3	N0	M0	distal	NA	NA	Y	FUFOL	pMMR	-	+	NA	NA	NA	NA	NA	WT	NA	NA	WT	NA	NA	C6	NA
GSM972125	GSE39582	64	F	0	68	2	0	NA	CIT169	NA	T3	N0	M0	distal	NA	NA	Y	FUFOL	pMMR	-	+	NA	NA	NA	NA	NA	WT	NA	NA	WT	NA	NA	C6	NA
GSM972126	GSE39582	61	M	0	63	2	0	NA	CIT170	NA	T3	N0	M0	distal	NA	NA	N	NA	pMMR	NA	NA	NA	NA	NA	NA	NA	NA	NA	NA	NA	NA	NA	C5	NA
GSM972127	GSE39582	66	F	0	85	2	0	NA	CIT171	NA	T3	N0	M0	distal	NA	NA	N	NA	pMMR	-	+	NA	NA	NA	NA	NA	M	c.35G>A	NA	WT	NA	NA	C6	NA
GSM972128	GSE39582	64	M	0	93	2	0	NA	CIT172	NA	T3	N0	M0	distal	NA	NA	Y	FOLFOX	pMMR	-	+	NA	NA	NA	NA	NA	WT	NA	NA	WT	NA	NA	C5	NA
GSM972129	GSE39582	76	M	0	11	2	0	NA	CIT173	NA	T2	N0	M0	distal	NA	NA	N	NA	pMMR	-	-	NA	NA	NA	NA	NA	M	c.35G>A	NA	WT	NA	NA	C2	NA
GSM972130	GSE39582	76	M	0	55	2	0	NA	CIT174	NA	T4	N0	M0	distal	NA	NA	N	NA	pMMR	-	+	NA	NA	NA	NA	NA	WT	NA	NA	WT	NA	NA	C5	NA
GSM972131	GSE39582	78	F	0	86	2	0	NA	CIT175	NA	T3	N0	M0	proximal	NA	NA	N	NA	pMMR	-	+	NA	NA	NA	NA	NA	M	c.35G>A	NA	WT	NA	NA	C4	NA
GSM972132	GSE39582	87	F	1	61	2	0	NA	CIT176	NA	T3	N0	M0	distal	NA	NA	N	NA	pMMR	-	+	NA	NA	NA	NA	NA	M	c.34G>T	NA	WT	NA	NA	C5	NA
GSM972133	GSE39582	64	M	1	53	3	1	NA	CIT177	NA	T3	N+	M0	distal	NA	NA	Y	NA	pMMR	NA	NA	NA	M	NA	NA	NA	WT	NA	NA	NA	NA	NA	C6	NA
GSM972134	GSE39582	74	M	1	14	3	1	NA	CIT178	NA	T3	N2	M0	distal	NA	NA	N	NA	pMMR	NA	NA	NA	M	NA	NA	NA	WT	NA	NA	NA	NA	NA	C5	NA
GSM972135	GSE39582	78	F	1	13	2	0	NA	CIT179	NA	T3	N0	M0	distal	NA	NA	N	NA	pMMR	NA	NA	NA	M	NA	NA	NA	M	c.35G>C	p.G12A	NA	NA	NA	C3	NA
GSM972136	GSE39582	54	M	0	130	3	1	NA	CIT180	NA	T3	N1	M0	distal	NA	NA	Y	NA	pMMR	NA	NA	NA	WT	NA	NA	NA	WT	NA	NA	WT	NA	NA	C1	NA
GSM972137	GSE39582	68	M	0	129	2	0	NA	CIT181	NA	T3	N0	M0	distal	NA	NA	Y	NA	pMMR	NA	NA	NA	M	NA	NA	NA	WT	NA	NA	NA	NA	NA	C1	NA
GSM972138	GSE39582	77	M	1	53	2	0	NA	CIT182	NA	T3	N0	M0	distal	NA	NA	N	NA	pMMR	NA	NA	NA	WT	NA	NA	NA	WT	NA	NA	NA	NA	NA	C1	NA
GSM972139	GSE39582	69	F	0	102	3	1	NA	CIT183	NA	T3	N1	M0	distal	NA	NA	Y	NA	pMMR	NA	NA	NA	M	NA	NA	NA	WT	NA	NA	NA	NA	NA	C5	NA
GSM972140	GSE39582	64	M	0	172	2	0	NA	CIT184	NA	T4	N0	M0	distal	NA	NA	N	NA	pMMR	NA	NA	NA	WT	NA	NA	NA	M	c.35G>T	p.G12V	NA	NA	NA	C4	NA
GSM972141	GSE39582	58	M	0	84	3	1	NA	CIT185	NA	T3	N2	M0	distal	NA	NA	Y	NA	pMMR	NA	NA	NA	M	NA	NA	NA	WT	NA	NA	NA	NA	NA	C5	NA
GSM972142	GSE39582	86	F	1	35	3	1	NA	CIT186	NA	T3	N2	M0	proximal	NA	NA	N	NA	pMMR	-	+	NA	M	c.610G>T	c.610G>T	p.E204X	M	c.35G>A	p.G12D	WT	NA	NA	C5	NA
GSM972143	GSE39582	57	M	0	154	2	0	NA	CIT187	NA	T4	N0	M0	distal	NA	NA	N	NA	pMMR	NA	NA	NA	WT	NA	NA	NA	WT	NA	NA	WT	NA	NA	C5	NA
GSM972144	GSE39582	63	F	0	121	2	0	NA	CIT188	NA	T3	N0	M0	distal	NA	NA	N	NA	pMMR	-	+	NA	M	c.524G>A	c.524G>A	p.R175H	WT	NA	NA	WT	NA	NA	C1	NA
GSM972145	GSE39582	63	F	0	135	3	1	NA	CIT189	NA	T3	N2	M0	distal	NA	NA	Y	NA	pMMR	NA	NA	NA	M	NA	NA	NA	WT	NA	NA	NA	NA	NA	C6	NA
GSM972146	GSE39582	60	M	0	66	3	1	NA	CIT190	NA	T3	N2	M0	distal	NA	NA	Y	NA	pMMR	NA	NA	NA	M	NA	NA	NA	M	c.35G>A	p.G12D	NA	NA	NA	C2	NA
GSM972147	GSE39582	79	M	0	140	2	0	NA	CIT191	NA	T3	N0	M0	distal	NA	NA	N	NA	pMMR	-	+	NA	M	FS	FS	FS	WT	NA	NA	WT	NA	NA	C5	NA
GSM972148	GSE39582	59	M	0	127	3	1	NA	CIT192	NA	T3	N1	M0	distal	NA	NA	Y	NA	pMMR	NA	NA	NA	M	NA	NA	NA	M	c.38G>A	p.G13D	NA	NA	NA	C5	NA
GSM972149	GSE39582	64	M	0	132	2	0	NA	CIT193	NA	T3	N0	M0	distal	NA	NA	N	NA	pMMR	NA	NA	NA	WT	NA	NA	NA	WT	NA	NA	NA	NA	NA	C1	NA
GSM972150	GSE39582	55	F	0	109	3	1	NA	CIT194	NA	T3	N1	M0	distal	NA	NA	Y	NA	pMMR	NA	NA	NA	M	NA	NA	NA	WT	NA	NA	NA	NA	NA	C6	NA
GSM972151	GSE39582	75	F	0	77	3	1	NA	CIT195	NA	T3	N1	M0	distal	NA	NA	Y	NA	pMMR	NA	NA	NA	WT	NA	NA	NA	M	c.34G>A	p.G12S	NA	NA	NA	C3	NA
GSM972152	GSE39582	70	F	0	56	3	1	NA	CIT196	NA	T3	N1	M0	proximal	NA	NA	Y	NA	pMMR	NA	NA	NA	WT	NA	NA	NA	M	c.35G>A	p.G12D	NA	NA	NA	C1	NA
GSM972153	GSE39582	71	M	1	66	2	0	NA	CIT197	NA	T3	N0	M0	distal	NA	NA	N	NA	pMMR	NA	NA	NA	M	c.856G>A	c.856G>A	p.E286K	WT	NA	NA	WT	NA	NA	C1	NA
GSM972154	GSE39582	49	F	1	44	3	1	NA	CIT198	NA	T4	N2	M0	distal	NA	NA	Y	NA	pMMR	NA	NA	NA	M	NA	NA	NA	M	c.38G>A	p.G13D	NA	NA	NA	C1	NA
GSM972155	GSE39582	42	M	1	24	3	1	NA	CIT199	NA	T3	N2	M0	distal	NA	NA	Y	NA	pMMR	NA	NA	NA	M	NA	NA	NA	M	c.35G>A	p.G12D	NA	NA	NA	C1	NA
GSM972156	GSE39582	67	M	1	112	3	1	NA	CIT200	NA	T3	N1	M0	distal	NA	NA	Y	NA	pMMR	NA	NA	NA	WT	NA	NA	NA	WT	NA	NA	NA	NA	NA	C6	NA
GSM972157	GSE39582	57	M	0	118	3	1	NA	CIT201	NA	T3	N1	M0	distal	NA	NA	Y	NA	pMMR	NA	NA	NA	WT	NA	NA	NA	WT	NA	NA	NA	NA	NA	C5	NA
GSM972158	GSE39582	45	F	0	120	3	1	NA	CIT202	NA	T3	N2	M0	proximal	NA	NA	Y	NA	pMMR	NA	NA	NA	M	NA	NA	NA	M	c.38G>A	p.G13D	NA	NA	NA	C4	NA
GSM972159	GSE39582	67	M	0	93	3	1	NA	CIT203	NA	T3	N1	M0	proximal	NA	NA	Y	NA	pMMR	-	+	NA	WT	NA	NA	NA	M	c.34G>T	p.G12C	WT	NA	NA	C3	NA
GSM972160	GSE39582	73	M	0	77	2	0	NA	CIT204	NA	T3	N0	M0	distal	NA	NA	N	NA	pMMR	NA	NA	NA	M	NA	NA	NA	WT	NA	NA	NA	NA	NA	C5	NA
GSM972161	GSE39582	91	F	1	11	2	0	NA	CIT205	NA	T3	N0	M0	distal	NA	NA	N	NA	pMMR	NA	NA	NA	WT	NA	NA	NA	M	c.35G>A	p.G12D	NA	NA	NA	C1	NA
GSM972162	GSE39582	73	F	0	77	3	1	NA	CIT206	NA	T3	N1	M0	distal	NA	NA	Y	NA	pMMR	NA	NA	NA	M	NA	NA	NA	WT	NA	NA	NA	NA	NA	C5	NA
GSM972163	GSE39582	71	M	0	41	2	0	NA	CIT207	NA	T4	N0	M0	distal	NA	NA	Y	NA	pMMR	NA	NA	NA	M	NA	NA	NA	WT	NA	NA	NA	NA	NA	C6	NA
GSM972164	GSE39582	70	M	1	69	3	1	NA	CIT208	NA	T3	N+	M0	distal	NA	NA	Y	5FU	pMMR	NA	NA	NA	WT	NA	NA	NA	WT	NA	NA	NA	NA	NA	C5	NA
GSM972165	GSE39582	67	M	1	87	2	0	NA	CIT209	NA	T4	N0	M0	proximal	NA	NA	N	NA	pMMR	NA	NA	NA	M	NA	NA	NA	WT	NA	NA	NA	NA	NA	C6	NA
GSM972166	GSE39582	42	F	1	12	3	1	NA	CIT210	NA	T3	N+	M0	distal	NA	NA	Y	5FU	pMMR	NA	NA	NA	WT	NA	NA	NA	M	c.34G>A	p.G12S	NA	NA	NA	C1	NA
GSM972167	GSE39582	47	M	1	45	2	0	NA	CIT211	NA	T3	N0	M0	distal	NA	NA	N	NA	pMMR	-	+	NA	WT	NA	NA	NA	WT	NA	NA	WT	NA	NA	C5	NA
GSM972168	GSE39582	76	M	1	8	3	1	NA	CIT212	NA	T4	N+	M0	proximal	NA	NA	N	NA	pMMR	NA	NA	NA	WT	NA	NA	NA	WT	NA	NA	NA	NA	NA	C2	NA
GSM972169	GSE39582	50	M	0	164	2	0	NA	CIT213	NA	T4	N0	M0	distal	NA	NA	N	NA	pMMR	NA	NA	NA	WT	NA	NA	NA	WT	NA	NA	NA	NA	NA	C1	NA
GSM972170	GSE39582	67	F	0	73	3	1	NA	CIT214	NA	T2	N2	M0	distal	NA	NA	N	NA	pMMR	NA	NA	NA	WT	NA	NA	NA	WT	NA	NA	NA	NA	NA	C5	NA
GSM972171	GSE39582	70	F	0	130	3	1	NA	CIT215	NA	T4	N1	M0	proximal	NA	NA	N	NA	pMMR	NA	NA	NA	WT	NA	NA	NA	WT	NA	NA	NA	NA	NA	C2	NA
GSM972172	GSE39582	88	F	1	5	2	0	NA	CIT216	NA	T4	N0	M0	proximal	NA	NA	N	NA	pMMR	+	+	NA	M	c.514G>T	c.514G>T	p.V172F	M	c.183A>T	p.Q61H	WT	NA	NA	C2	NA
GSM972173	GSE39582	59	F	1	26	2	0	NA	CIT217	NA	T4	N0	M0	distal	NA	NA	Y	NA	pMMR	-	NA	NA	WT	NA	NA	NA	M	c.183A>C	p.Q61H	WT	NA	NA	C1	NA
GSM972174	GSE39582	75	M	0	97	3	1	NA	CIT218	NA	T3	N1	M0	distal	NA	NA	Y	NA	pMMR	-	+	NA	M	c.817C>G	c.817C>G	p.R273G	WT	NA	NA	WT	NA	NA	C6	NA
GSM972175	GSE39582	83	F	1	43	3	1	NA	CIT219	NA	T3	N1	M0	distal	NA	NA	N	NA	pMMR	-	+	NA	WT	NA	NA	NA	M	c.35G>A	p.G12D	WT	NA	NA	C1	NA
GSM972176	GSE39582	85	F	1	36	3	1	NA	CIT220	NA	T4	N2	M0	proximal	NA	NA	N	NA	pMMR	-	+	NA	M	c.451C>T	c.451C>T	p.P151S	WT	NA	NA	WT	NA	NA	C5	NA
GSM972177	GSE39582	71	M	1	22	2	0	NA	CIT221	NA	NA	NA	NA	proximal	NA	NA	N	NA	pMMR	-	NA	NA	M	c.-1G>A	c.-1G>A	NA	M	c.35G>A	p.G12D	WT	NA	NA	C6	NA
GSM972178	GSE39582	69	F	0	67	3	1	NA	CIT222	NA	NA	NA	NA	proximal	NA	NA	Y	NA	pMMR	-	+	NA	WT	NA	NA	NA	M	c.183A>C	p.Q61H	WT	NA	NA	C3	NA
GSM972179	GSE39582	77	M	1	18	2	0	NA	CIT223	NA	NA	NA	NA	distal	NA	NA	N	NA	pMMR	NA	NA	NA	M	c.535C>T	c.535C>T	p.H179Y	WT	NA	NA	WT	NA	NA	C5	NA
GSM972180	GSE39582	66	F	1	24	2	0	NA	CIT224	NA	NA	NA	NA	distal	NA	NA	Y	NA	pMMR	+	NA	NA	M	c.-1G>A	c.-1G>A	NA	WT	NA	NA	WT	NA	NA	C2	NA
GSM972181	GSE39582	69	M	1	34	3	1	NA	CIT225	NA	NA	NA	NA	proximal	NA	NA	Y	NA	pMMR	NA	NA	NA	WT	NA	NA	NA	M	c.35G>A	p.G12D	WT	NA	NA	C4	NA
GSM972182	GSE39582	53	M	1	58	2	0	NA	CIT226	NA	T4	N0	M0	distal	NA	NA	N	NA	pMMR	-	+	NA	WT	NA	NA	NA	WT	NA	NA	WT	NA	NA	C1	NA
GSM972183	GSE39582	62	F	1	32	3	1	NA	CIT227	NA	NA	NA	NA	distal	NA	NA	Y	NA	pMMR	NA	NA	NA	M	c.817C>T	c.817C>T	p.R273C	M	c.35G>T	p.G12V	WT	NA	NA	C3	NA
GSM972184	GSE39582	70	F	1	39	2	0	NA	CIT228	NA	NA	NA	NA	proximal	NA	NA	N	NA	pMMR	+	NA	NA	WT	NA	NA	NA	WT	NA	NA	M	c.1799T>A	p.V600E	C4	NA
GSM972185	GSE39582	58	F	0	39	3	1	NA	CIT229	NA	NA	NA	NA	distal	NA	NA	Y	NA	pMMR	-	NA	NA	M	c.745A>T	c.745A>T	p.R249W	WT	NA	NA	WT	NA	NA	C1	NA
GSM972186	GSE39582	50	F	1	47	3	1	NA	CIT230	NA	NA	NA	NA	proximal	NA	NA	Y	NA	pMMR	-	NA	NA	WT	NA	NA	NA	M	c.35G>T	p.G12V	WT	NA	NA	C4	NA
GSM972187	GSE39582	62	M	0	49	2	0	NA	CIT231	NA	T3	N0	M0	proximal	NA	NA	N	NA	pMMR	NA	NA	NA	M	c.743G>A	c.743G>A	p.R248Q	WT	NA	NA	WT	NA	NA	C2	NA
GSM972188	GSE39582	58	F	0	22	3	1	NA	CIT232	NA	T3	N2	M0	distal	NA	NA	Y	NA	pMMR	-	+	NA	WT	NA	NA	NA	M	c.182A>T	p.Q61L	WT	NA	NA	C1	NA
GSM972189	GSE39582	63	M	0	192	3	1	NA	CIT233	NA	T4	N+	M0	proximal	NA	NA	N	NA	pMMR	-	+	NA	M	c.844C>T	c.844C>T	p.R282W	WT	NA	NA	WT	NA	NA	C2	NA
GSM972190	GSE39582	68	M	0	108	2	0	NA	CIT234	NA	T3	N0	M0	distal	NA	NA	Y	5FU	pMMR	-	+	NA	M	c.742C>G	c.742C>G	p.R248G	WT	NA	NA	WT	NA	NA	C5	NA
GSM972191	GSE39582	49	M	0	122	3	1	NA	CIT235	NA	T3	N1	M0	distal	NA	NA	Y	5FU	pMMR	-	+	NA	WT	NA	NA	NA	M	c.35G>T	p.G12V	WT	NA	NA	C3	NA
GSM972192	GSE39582	72	F	0	158	2	0	NA	CIT236	NA	T3	N0	M0	proximal	NA	NA	N	NA	pMMR	-	+	NA	M	c.817C>T	c.817C>T	p.R273C	M	c.437C>T	p.A146V	WT	NA	NA	C2	NA
GSM972193	GSE39582	51	F	0	73	3	1	NA	CIT237	NA	T3	N1	M0	distal	NA	NA	Y	NA	pMMR	-	+	NA	M	c.524G>A'+' c.427G>A	c.524G>A'+' c.427G>A	p.R175H'+' p.V143M	M	c.35G>A	p.G12D	WT	NA	NA	C1	NA
GSM972194	GSE39582	43	M	0	83	3	1	NA	CIT238	NA	T3	N2	M0	distal	NA	NA	Y	NA	pMMR	-	NA	NA	M	c.413C>T	c.413C>T	p.A138V	WT	NA	NA	WT	NA	NA	C1	NA
GSM972195	GSE39582	54	F	0	120	2	0	NA	CIT239	NA	T3	N0	M0	proximal	NA	NA	Y	NA	pMMR	-	+	NA	WT	NA	NA	NA	M	c.358T>G'+' c.433T>A	p.L120V'+' p.S145T	WT	NA	NA	C3	NA
GSM972196	GSE39582	69	F	0	73	2	0	NA	CIT240	NA	T3	N0	M0	proximal	NA	NA	N	NA	pMMR	+	NA	NA	WT	NA	NA	NA	M	c.340G>C	p.V144L	WT	NA	NA	C2	NA
GSM972197	GSE39582	78	F	0	50	2	0	NA	CIT241	NA	T3	N0	M0	proximal	NA	NA	N	NA	pMMR	+	+	NA	WT	NA	NA	NA	WT	NA	NA	M	c.1799T>A	p.V600E	C3	NA
GSM972198	GSE39582	52	F	0	57	3	1	NA	CIT242	NA	T3	N1	M0	distal	NA	NA	Y	NA	pMMR	-	+	NA	M	c.735C>A	c.735C>A	p.G245E	M	c.34G>A	p.G12S	WT	NA	NA	C1	NA
GSM972199	GSE39582	73	M	0	66	3	1	NA	CIT243	NA	T3	N2	M0	distal	NA	NA	Y	NA	pMMR	-	+	NA	M	c.844C>T	c.844C>T	p.R282W	WT	NA	NA	WT	NA	NA	C1	NA
GSM972200	GSE39582	61	M	0	54	2	0	NA	CIT244	NA	T3	N0	M0	distal	NA	NA	N	NA	pMMR	-	+	NA	WT	NA	NA	NA	WT	NA	NA	WT	NA	NA	C6	NA
GSM972201	GSE39582	78	M	0	67	3	1	NA	CIT245	NA	T3	N2	M0	proximal	NA	NA	Y	NA	pMMR	-	+	NA	WT	NA	NA	NA	WT	NA	NA	WT	NA	NA	C5	NA
GSM972202	GSE39582	57	F	0	53	3	1	NA	CIT246	NA	T3	N1	M0	distal	NA	NA	Y	NA	pMMR	-	+	NA	M	c.524G>A	c.524G>A	p.R175H	WT	NA	NA	WT	NA	NA	C1	NA
GSM972203	GSE39582	66	F	0	54	3	1	NA	CIT247	NA	T3	N2	M0	distal	NA	NA	Y	NA	pMMR	NA	+	NA	M	EX5.c.473G>A'+' EX8.c.817C>T	EX5.c.473G>A'+' EX8.c.817C>T	EX5.p.R158H'+' EX8.p.R273C	WT	NA	NA	WT	NA	NA	C1	NA
GSM972204	GSE39582	78	M	0	44	2	0	NA	CIT248	NA	NA	NA	NA	distal	NA	NA	Y	NA	pMMR	-	NA	NA	M	c.817C>A	c.817C>A	p.R273S	WT	NA	NA	WT	NA	NA	C5	NA
GSM972205	GSE39582	76	M	1	35	2	0	NA	CIT249	NA	NA	NA	NA	distal	NA	NA	N	NA	pMMR	-	+	NA	WT	NA	NA	NA	WT	NA	NA	WT	NA	NA	C5	NA
GSM972206	GSE39582	74	M	0	42	2	0	NA	CIT250	NA	NA	NA	NA	distal	NA	NA	N	NA	pMMR	-	+	NA	WT	NA	NA	NA	M	c.35G>A	p.G12D	WT	NA	NA	C6	NA
GSM972207	GSE39582	65	M	0	82	3	1	NA	CIT251	NA	T3	N1	M0	distal	NA	NA	Y	NA	pMMR	-	+	NA	M	c.818G>A	c.818G>A	p.R273H	WT	NA	NA	WT	NA	NA	C5	NA
GSM972208	GSE39582	63	M	1	25	4	1	NA	CIT252	NA	T4	N2	M1	distal	NA	NA	NA	NA	pMMR	-	+	NA	M	c.434T>C	c.434T>C	p.L145P	WT	NA	NA	WT	NA	NA	C5	NA
GSM972209	GSE39582	54	M	1	13	4	1	NA	CIT253	NA	T3	N2	M1	proximal	NA	NA	NA	NA	pMMR	+	NA	NA	M	c.584T>A	c.584T>A	p.I195N	WT	NA	NA	M	c.1799T>A	p.V600E	C5	NA
GSM972210	GSE39582	50	M	1	46	4	1	NA	CIT254	NA	T3	N+	M1	distal	NA	NA	NA	NA	pMMR	-	+	NA	M	c.711G>A	c.711G>A	p.M237I	WT	NA	NA	WT	NA	NA	C4	NA
GSM972211	GSE39582	65	M	0	57	3	1	NA	CIT255	NA	T3	N1	M0	distal	NA	NA	Y	NA	pMMR	-	+	NA	M	c.526T>A	c.526T>A	p.C176S	WT	NA	NA	WT	NA	NA	C5	NA
GSM972212	GSE39582	54	F	1	18	4	1	NA	CIT256	NA	T3	N1	M1	distal	NA	NA	NA	NA	pMMR	-	NA	NA	M	FS	FS	FS	M	c.35G>T	p.G12V	WT	NA	NA	C3	NA
GSM972213	GSE39582	71	F	1	1	4	1	NA	CIT257	NA	T3	N0	M1	distal	NA	NA	NA	NA	pMMR	-	NA	NA	M	EX5.c.-1G>T'+' EX6.c.574C>T	EX5.c.-1G>T'+' EX6.c.574C>T	EX5'+' EX6.p.Q192X	M	c.437C>T	p.A146V	WT	NA	NA	C5	NA
GSM972214	GSE39582	88	F	1	2	4	1	NA	CIT258	NA	T3	N2	M1	proximal	NA	NA	NA	NA	pMMR	+	-	NA	M	c.749C>A	c.749C>A	p.P250H	WT	NA	NA	M	c.1799T>A	p.V600E	C2	NA
GSM972215	GSE39582	73	F	0	47	3	1	NA	CIT259	NA	T4	N2	M0	proximal	NA	NA	Y	NA	pMMR	+	NA	NA	M	c.817C>T	c.817C>T	p.R273C	M	c.35G>T	p.G12V	WT	NA	NA	C5	NA
GSM972216	GSE39582	45	F	0	94	4	1	NA	CIT260	NA	T3	N2	M1	distal	NA	NA	NA	NA	pMMR	-	NA	NA	M	c.856G>A	c.856G>A	p.E286K	WT	NA	NA	WT	NA	NA	C1	NA
GSM972217	GSE39582	73	M	0	70	4	1	NA	CIT261	NA	T3	N1	M1	distal	NA	NA	NA	NA	pMMR	-	NA	NA	M	c.587C>T	c.587C>T	p.R196X	M	c.35G>A	p.G12D	WT	NA	NA	C5	NA
GSM972218	GSE39582	75	F	1	7	4	1	NA	CIT262	NA	T4	N3	M1	proximal	NA	NA	NA	NA	pMMR	-	NA	NA	WT	NA	NA	NA	M	c.40G>A'+' c.176C>G	p.V14I'+' p.A59G	WT	NA	NA	C3	NA
GSM972219	GSE39582	60	M	0	53	4	1	NA	CIT263	NA	T3	N2	M1	distal	NA	NA	NA	NA	pMMR	-	NA	NA	M	c.818G>A	c.818G>A	p.R273H	M	c.35G>T	p.G12V	WT	NA	NA	C5	NA
GSM972220	GSE39582	81	M	0	1	3	1	NA	CIT264	NA	T3	N1	M0	proximal	NA	NA	N	NA	dMMR	+	-	NA	NA	NA	NA	NA	WT	NA	NA	M	NA	NA	C2	NA
GSM972221	GSE39582	75	F	0	65	2	0	NA	CIT265	NA	T3	N0	M0	proximal	NA	NA	N	NA	dMMR	+	-	NA	NA	NA	NA	NA	WT	NA	NA	M	NA	NA	C2	NA
GSM972222	GSE39582	69	F	0	57	2	0	NA	CIT266	NA	T3	N0	M0	proximal	NA	NA	N	NA	dMMR	-	-	NA	NA	NA	NA	NA	WT	NA	NA	WT	NA	NA	C2	NA
GSM972223	GSE39582	78	M	1	33	2	0	NA	CIT267	NA	T3	N0	M0	proximal	NA	NA	N	NA	dMMR	+	-	NA	NA	NA	NA	NA	WT	NA	NA	M	NA	NA	C2	NA
GSM972224	GSE39582	74	M	1	25	3	1	NA	CIT268	NA	T4	N2	M0	proximal	NA	NA	Y	5FU	dMMR	NA	-	NA	NA	NA	NA	NA	NA	NA	NA	NA	NA	NA	C2	NA
GSM972225	GSE39582	51	M	0	37	2	0	NA	CIT269	NA	T3	N0	M0	distal	NA	NA	Y	FUFOL	pMMR	+	+	NA	NA	NA	NA	NA	WT	NA	NA	WT	NA	NA	C2	NA
GSM972226	GSE39582	57	M	0	20	2	0	NA	CIT270	NA	T4	N0	M0	proximal	NA	NA	N	NA	dMMR	+	-	NA	NA	NA	NA	NA	M	c.35G>A	p.G12D	WT	NA	NA	C3	NA
GSM972227	GSE39582	61	M	1	20	4	1	NA	CIT271	NA	T3	N2	M1	proximal	NA	NA	Y	FOLFOX	pMMR	-	-	NA	NA	NA	NA	NA	M	g.35G>T	p.G12V	WT	NA	NA	C3	NA
GSM972228	GSE39582	68	M	0	1	2	0	NA	CIT272	NA	T3	N0	M0	proximal	NA	NA	N	NA	pMMR	+	-	NA	NA	NA	NA	NA	WT	NA	NA	M	NA	NA	C3	NA
GSM972230	GSE39582	55	M	0	27	3	1	NA	CIT274	NA	T3	N1	M0	distal	NA	NA	Y	FOLFOX	pMMR	-	+	NA	NA	NA	NA	NA	WT	NA	NA	WT	NA	NA	C1	NA
GSM972231	GSE39582	54	M	0	14	4	1	NA	CIT275	NA	T3	N1	M1	distal	NA	NA	Y	FOLFOX	pMMR	-	+	NA	NA	NA	NA	NA	WT	NA	NA	WT	NA	NA	C4	NA
GSM972232	GSE39582	69	M	0	21	4	1	NA	CIT276	NA	T4	N2	M1	distal	NA	NA	Y	FOLFOX	pMMR	-	+	NA	NA	NA	NA	NA	M	g.38G>A	p.G13D	WT	NA	NA	C4	NA
GSM972233	GSE39582	67	M	0	15	2	0	NA	CIT277	NA	T3	N0	M0	distal	NA	NA	N	NA	pMMR	-	+	NA	NA	NA	NA	NA	WT	NA	NA	WT	NA	NA	C5	NA
GSM972234	GSE39582	79	M	1	10	4	1	NA	CIT278	NA	T3	N1	M1	proximal	NA	NA	Y	5FU	pMMR	-	+	NA	NA	NA	NA	NA	WT	NA	NA	WT	NA	NA	C4	NA
GSM972235	GSE39582	57	F	0	7	3	1	NA	CIT279	NA	T2	N1	M0	distal	NA	NA	Y	FOLFOX	pMMR	-	+	NA	NA	NA	NA	NA	M	g.34G>T	p.G12C	WT	NA	NA	C5	NA
GSM972236	GSE39582	71	M	0	12	4	1	NA	CIT280	NA	T1	N0	M1	distal	NA	NA	Y	FOLFOX	pMMR	-	+	NA	NA	NA	NA	NA	WT	NA	NA	WT	NA	NA	C5	NA
GSM972237	GSE39582	55	F	0	25	1	0	NA	CIT281	NA	T1	N0	M0	distal	NA	NA	N	NA	pMMR	-	+	NA	NA	NA	NA	NA	WT	NA	NA	WT	NA	NA	C5	NA
GSM972238	GSE39582	53	F	0	19	3	1	NA	CIT282	NA	T2	N1	M0	distal	NA	NA	Y	FOLFOX	pMMR	-	+	NA	NA	NA	NA	NA	WT	NA	NA	WT	NA	NA	C5	NA
GSM972239	GSE39582	59	M	0	14	2	0	NA	CIT283	NA	T3	N0	M0	distal	NA	NA	N	NA	pMMR	-	-	NA	NA	NA	NA	NA	WT	NA	NA	WT	NA	NA	C4	NA
GSM972240	GSE39582	67	F	0	14	4	1	NA	CIT284	NA	T3	N1	M1	distal	NA	NA	Y	FOLFOX	pMMR	-	+	NA	NA	NA	NA	NA	WT	NA	NA	WT	NA	NA	C4	NA
GSM972241	GSE39582	61	M	1	17	2	0	NA	CIT285	NA	T3	N0	M0	distal	NA	NA	N	NA	dMMR	-	-	NA	NA	NA	NA	NA	WT	NA	NA	WT	NA	NA	C2	NA
GSM972242	GSE39582	69	M	0	17	1	0	NA	CIT286	NA	T2	N0	M0	proximal	NA	NA	N	NA	pMMR	-	-	NA	NA	NA	NA	NA	M	g.35G>T	p.G12V	WT	NA	NA	C5	NA
GSM972243	GSE39582	66	M	0	2	2	0	NA	CIT287	NA	T3	N0	M0	distal	NA	NA	N	NA	pMMR	-	+	NA	NA	NA	NA	NA	M	g.35G>C	p.G12A	WT	NA	NA	C1	NA
GSM972244	GSE39582	51	F	0	14	1	0	NA	CIT288	NA	T1	N0	M0	distal	NA	NA	N	NA	pMMR	-	NA	NA	NA	NA	NA	NA	WT	NA	NA	WT	NA	NA	C6	NA
GSM972247	GSE39582	79	M	0	6	2	0	NA	CIT291	NA	T4	N0	M0	distal	NA	NA	N	NA	pMMR	-	+	NA	NA	NA	NA	NA	WT	NA	NA	WT	NA	NA	C1	NA
GSM972248	GSE39582	58	M	0	14	2	0	NA	CIT292	NA	T3	N0	M0	proximal	NA	NA	N	NA	pMMR	+	+	NA	NA	NA	NA	NA	NA	NA	NA	NA	NA	NA	C1	NA
GSM972249	GSE39582	74	F	0	14	1	0	NA	CIT293	NA	T1	N0	M0	proximal	NA	NA	N	NA	pMMR	+	+	NA	NA	NA	NA	NA	M	g.38G>A	p.G13D	WT	NA	NA	C1	NA
GSM972250	GSE39582	52	M	0	12	3	1	NA	CIT294	NA	T3	N1	M0	distal	NA	NA	Y	FOLFOX	pMMR	-	+	NA	NA	NA	NA	NA	M	g.35G>T	p.G12V	WT	NA	NA	C5	NA
GSM972251	GSE39582	57	M	1	7	4	1	NA	CIT295	NA	T4	N1	M1	distal	NA	NA	Y	NA	pMMR	-	+	NA	NA	NA	NA	NA	M	g.38G>A	p.G13D	WT	NA	NA	C5	NA
GSM972252	GSE39582	37	F	0	16	4	1	NA	CIT296	NA	T3	N1	M1	proximal	NA	NA	Y	FOLFIRI	pMMR	-	+	NA	NA	NA	NA	NA	M	g.34G>T	p.G12C	WT	NA	NA	C5	NA
GSM972253	GSE39582	56	F	0	16	4	1	NA	CIT297	NA	T3	N2	M1	proximal	NA	NA	Y	FOLFIRI	pMMR	-	+	NA	NA	NA	NA	NA	WT	NA	NA	WT	NA	NA	C1	NA
GSM972254	GSE39582	77	F	0	14	4	1	NA	CIT298	NA	T3	N0	M1	distal	NA	NA	Y	5FU	pMMR	-	+	NA	NA	NA	NA	NA	WT	NA	NA	WT	NA	NA	C5	NA
GSM972255	GSE39582	81	F	0	5	2	0	NA	CIT299	NA	T3	N0	M0	proximal	NA	NA	N	NA	pMMR	-	+	NA	NA	NA	NA	NA	WT	NA	NA	WT	NA	NA	C5	NA
GSM972256	GSE39582	63	F	0	19	4	1	NA	CIT300	NA	T4	N1	M1	distal	NA	NA	Y	FOLFOX	pMMR	-	+	NA	NA	NA	NA	NA	WT	NA	NA	WT	NA	NA	C1	NA
GSM972257	GSE39582	88	F	1	21	2	0	NA	CIT301	NA	T4	N0	M0	distal	NA	NA	N	NA	pMMR	-	+	NA	NA	NA	NA	NA	M	g.35G>A	p.G12D	WT	NA	NA	C1	NA
GSM972259	GSE39582	72	F	0	29	2	0	NA	CIT303	NA	T4	N0	M0	distal	NA	NA	Y	5FU	pMMR	-	+	NA	NA	NA	NA	NA	M	g.35G>T	p.G12V	WT	NA	NA	C3	NA
GSM972260	GSE39582	70	M	0	13	4	1	NA	CIT304	NA	T3	N2	M1	distal	NA	NA	Y	FOLFOX	pMMR	-	+	NA	NA	NA	NA	NA	M	g.35G>T	p.G12V	WT	NA	NA	C1	NA
GSM972261	GSE39582	79	F	1	7	3	1	NA	CIT305	NA	T4	N1	M0	proximal	NA	NA	N	NA	dMMR	+	+	NA	NA	NA	NA	NA	WT	NA	NA	M	NA	NA	C2	NA
GSM972262	GSE39582	88	F	0	5	2	0	NA	CIT306	NA	T4	N0	MX	distal	NA	NA	NA	NA	dMMR	+	-	NA	NA	NA	NA	NA	WT	NA	NA	M	NA	NA	C4	NA
GSM972263	GSE39582	32	M	0	76	3	1	NA	CIT307	NA	T2	N1	M0	distal	NA	NA	Y	5FU	dMMR	+	-	NA	NA	NA	NA	NA	WT	NA	NA	WT	NA	NA	C2	NA
GSM972264	GSE39582	46	M	0	73	2	0	NA	CIT308	NA	T3	N0	M0	proximal	NA	NA	N	NA	dMMR	-	-	NA	NA	NA	NA	NA	WT	NA	NA	WT	NA	NA	C2	NA
GSM972265	GSE39582	78	F	0	60	3	1	NA	CIT309	NA	T3	N1	M0	proximal	NA	NA	Y	5FU	dMMR	+	-	NA	NA	NA	NA	NA	WT	NA	NA	M	NA	NA	C2	NA
GSM972266	GSE39582	56	M	1	20	4	1	NA	CIT310	NA	T4	N2	M1	distal	NA	NA	Y	FOLFOX	dMMR	-	-	NA	NA	NA	NA	NA	WT	NA	NA	WT	NA	NA	C2	NA
GSM972267	GSE39582	82	M	1	67	2	0	NA	CIT311	NA	T3	N0	M0	distal	NA	NA	N	NA	pMMR	-	+	NA	NA	NA	NA	NA	WT	NA	NA	WT	NA	NA	C1	NA
GSM972268	GSE39582	67	M	0	48	3	1	NA	CIT312	NA	T2	N1	M0	distal	NA	NA	Y	FUFOL	pMMR	-	+	NA	NA	NA	NA	NA	M	g.35G>A	p.G12D	WT	NA	NA	C3	NA
GSM972269	GSE39582	70	M	0	79	1	0	NA	CIT313	NA	T2	N0	M0	proximal	NA	NA	N	NA	pMMR	-	+	NA	NA	NA	NA	NA	M	g.35G>A	p.G12D	WT	NA	NA	C3	NA
GSM972270	GSE39582	75	F	0	65	2	0	NA	CIT314	NA	T4	N0	M0	proximal	NA	NA	N	NA	dMMR	+	-	NA	NA	NA	NA	NA	WT	NA	NA	M	NA	NA	C2	NA
GSM972271	GSE39582	92	M	1	14	3	1	NA	CIT315	NA	T4	N1	M0	proximal	NA	NA	N	NA	pMMR	-	+	NA	NA	NA	NA	NA	M	g.34G>T	p.G12C	WT	NA	NA	C5	NA
GSM972272	GSE39582	47	F	1	15	4	1	NA	CIT316	NA	T3	N1	M1	proximal	NA	NA	Y	FOLFIRI	pMMR	+	+	NA	NA	NA	NA	NA	M	g.35G>A	p.G12D	WT	NA	NA	C1	NA
GSM972274	GSE39582	91	F	0	57	3	1	NA	CIT318	NA	T4	N2	M0	proximal	NA	NA	N	NA	dMMR	+	-	NA	NA	NA	NA	NA	WT	NA	NA	M	NA	NA	C2	NA
GSM972275	GSE39582	76	M	1	4	2	0	NA	CIT319	NA	T4	N0	M0	proximal	NA	NA	N	NA	dMMR	+	-	NA	NA	NA	NA	NA	WT	NA	NA	M	NA	NA	C4	NA
GSM972276	GSE39582	59	M	0	43	3	1	NA	CIT320	NA	T3	N2	M0	proximal	NA	NA	Y	5FU	dMMR	-	+	NA	NA	NA	NA	NA	M	c.35G>C	NA	WT	NA	NA	C2	NA
GSM972277	GSE39582	88	F	0	51	2	0	NA	CIT321	NA	T4	N0	M0	proximal	NA	NA	N	NA	dMMR	+	NA	NA	NA	NA	NA	NA	WT	NA	NA	M	NA	NA	C2	NA
GSM972278	GSE39582	72	F	0	45	1	0	NA	CIT322	NA	T2	N0	M0	proximal	NA	NA	N	NA	dMMR	+	-	NA	NA	NA	NA	NA	WT	NA	NA	M	NA	NA	C2	NA
GSM972279	GSE39582	67	F	0	52	3	1	NA	CIT323	NA	T3	N1	M0	proximal	NA	NA	Y	5FU	dMMR	+	+	NA	NA	NA	NA	NA	WT	NA	NA	M	NA	NA	C4	NA
GSM972280	GSE39582	79	F	1	46	2	0	NA	CIT324	NA	T4	N0	M0	proximal	NA	NA	N	NA	dMMR	+	+	NA	NA	NA	NA	NA	M	c.39C>T	p.G13D	WT	NA	NA	C2	NA
GSM972281	GSE39582	64	M	0	56	1	0	NA	CIT325	NA	T1	N0	M0	distal	NA	NA	N	NA	pMMR	-	+	NA	NA	NA	NA	NA	WT	NA	NA	WT	NA	NA	C5	NA
GSM972282	GSE39582	79	F	0	51	1	0	NA	CIT326	NA	T2	N0	M0	distal	NA	NA	N	NA	dMMR	-	-	NA	NA	NA	NA	NA	M	c.35G>A	p.G12D	WT	NA	NA	C2	NA
GSM972283	GSE39582	65	M	0	51	2	0	NA	CIT327	NA	T3	N0	M0	proximal	NA	NA	N	NA	dMMR	+	-	NA	NA	NA	NA	NA	WT	NA	NA	WT	NA	NA	C2	NA
GSM972284	GSE39582	63	F	1	27	4	1	NA	CIT328	NA	T4	N2	M1	distal	NA	NA	Y	FOLFIRI	pMMR	-	+	NA	NA	NA	NA	NA	M	g.34G>A	p.G12S	WT	NA	NA	C5	NA
GSM972285	GSE39582	71	M	1	2	2	0	NA	CIT329	NA	T2	N0	M0	distal	NA	NA	N	NA	dMMR	+	-	NA	NA	NA	NA	NA	WT	NA	NA	WT	NA	NA	C2	NA
GSM972286	GSE39582	24	M	0	37	2	0	NA	CIT330	NA	T3	N0	M0	proximal	NA	NA	N	NA	dMMR	+	-	NA	NA	NA	NA	NA	M	c.38G>A	p.G13D	WT	NA	NA	C2	NA
GSM972287	GSE39582	77	M	0	43	2	0	NA	CIT331	NA	T3	N0	M0	proximal	NA	NA	N	NA	dMMR	+	-	NA	NA	NA	NA	NA	WT	NA	NA	WT	NA	NA	C2	NA
GSM972288	GSE39582	53	M	1	35	4	1	NA	CIT332	NA	T4	N1	M1	distal	NA	NA	Y	FOLFIRI	pMMR	-	+	NA	NA	NA	NA	NA	WT	NA	NA	WT	NA	NA	C5	NA
GSM972289	GSE39582	72	M	1	17	4	1	NA	CIT333	NA	T4	N1	M1	proximal	NA	NA	Y	5FU	pMMR	-	+	NA	NA	NA	NA	NA	M	g.38G>A	p.G13D	WT	NA	NA	C1	NA
GSM972290	GSE39582	70	F	0	39	1	0	NA	CIT334	NA	T2	N0	M0	distal	NA	NA	N	NA	dMMR	-	+	NA	NA	NA	NA	NA	WT	NA	NA	WT	NA	NA	C5	NA
GSM972291	GSE39582	46	M	0	32	3	1	NA	CIT335	NA	T4	N2	M0	distal	NA	NA	Y	FOLFOX	dMMR	-	-	NA	NA	NA	NA	NA	M	c.38G>A	p.G13D	WT	NA	NA	C4	NA
GSM972292	GSE39582	62	F	0	25	2	0	NA	CIT336	NA	T3	N0	M0	proximal	NA	NA	N	NA	dMMR	NA	-	NA	NA	NA	NA	NA	WT	NA	NA	M	NA	NA	C2	NA
GSM972293	GSE39582	NA	M	0	50	1	0	NA	CIT337	NA	T2	N0	M0	proximal	NA	NA	N	NA	pMMR	-	+	NA	NA	NA	NA	NA	M	g.35G>T	p.G12V	WT	NA	NA	C2	NA
GSM972294	GSE39582	74	M	0	25	2	0	NA	CIT338	NA	T3	N0	M0	distal	NA	NA	N	NA	dMMR	NA	+	NA	NA	NA	NA	NA	WT	NA	NA	M	NA	NA	C2	NA
GSM972295	GSE39582	68	M	0	61	3	1	NA	CIT339	NA	T4	N1	M0	proximal	NA	NA	Y	5FU	pMMR	-	+	NA	NA	NA	NA	NA	M	g.35G>T	p.G12V	WT	NA	NA	C3	NA
GSM972297	GSE39582	77	M	1	46	1	0	NA	CIT341	NA	T1	N0	M0	proximal	NA	NA	N	NA	pMMR	+	-	NA	NA	NA	NA	NA	M	g.35G>A	p.G12D	WT	NA	NA	C2	NA
GSM972298	GSE39582	83	F	0	9	2	0	NA	CIT342	NA	T3	N0	M0	proximal	NA	NA	N	NA	dMMR	NA	-	NA	NA	NA	NA	NA	NA	NA	NA	NA	NA	NA	C2	NA
GSM972299	GSE39582	54	F	1	41	4	1	NA	CIT343	NA	T4	N2	M1	distal	NA	NA	Y	FOLFIRI	pMMR	-	+	NA	NA	NA	NA	NA	WT	NA	NA	WT	NA	NA	C5	NA
GSM972301	GSE39582	74	M	1	105	3	1	NA	CIT345	NA	T3	N2	M0	distal	NA	NA	N	NA	pMMR	-	+	NA	M	NA	NA	NA	WT	NA	NA	WT	NA	NA	C6	NA
GSM972302	GSE39582	79	M	1	27	3	1	NA	CIT346	NA	T4	N1	M0	proximal	NA	NA	N	NA	pMMR	-	+	NA	WT	NA	NA	NA	M	EX2.codon12	NA	WT	NA	NA	C1	NA
GSM972303	GSE39582	80	F	0	19	1	0	NA	CIT347	NA	T2	N0	M0	distal	NA	NA	N	NA	pMMR	-	+	NA	M	NA	NA	NA	WT	NA	NA	WT	NA	NA	C1	NA
GSM972304	GSE39582	60	F	0	30	2	0	NA	CIT348	NA	T3	N0	M0	distal	NA	NA	Y	FUFOL	pMMR	-	-	NA	WT	NA	NA	NA	M	EX2.codon12	NA	WT	NA	NA	C3	NA
GSM972305	GSE39582	82	F	0	31	3	1	NA	CIT349	NA	T4	N2	M0	proximal	NA	NA	N	NA	dMMR	+	-	NA	WT	NA	NA	NA	WT	NA	NA	M	c.1799T>A	p.V600E	C2	NA
GSM972306	GSE39582	70	M	0	56	2	0	NA	CIT350	NA	T3	N0	M0	distal	NA	NA	Y	5FU	pMMR	-	+	NA	M	NA	NA	NA	WT	NA	NA	WT	NA	NA	C1	NA
GSM972307	GSE39582	71	F	0	82	2	0	NA	CIT351	NA	T3	N0	M0	proximal	NA	NA	Y	FUFOL	pMMR	-	+	NA	WT	NA	NA	NA	WT	NA	NA	WT	NA	NA	C1	NA
GSM972308	GSE39582	79	F	0	92	3	1	NA	CIT352	NA	T3	N1	M0	proximal	NA	NA	N	NA	pMMR	+	+	NA	WT	NA	NA	NA	WT	NA	NA	WT	NA	NA	C2	NA
GSM972309	GSE39582	78	M	0	95	2	0	NA	CIT353	NA	T3	N0	M0	proximal	NA	NA	Y	FUFOL	pMMR	-	+	NA	WT	NA	NA	NA	WT	NA	NA	WT	NA	NA	C1	NA
GSM972310	GSE39582	80	F	0	25	3	1	NA	CIT354	NA	T3	N1	M0	proximal	NA	NA	N	NA	pMMR	-	+	NA	M	NA	NA	NA	M	EX2.codon12	NA	WT	NA	NA	C1	NA
GSM972311	GSE39582	55	M	0	106	2	0	NA	CIT355	NA	T3	N0	M0	distal	NA	NA	Y	5FU	pMMR	+	+	NA	WT	NA	NA	NA	WT	NA	NA	WT	NA	NA	C5	NA
GSM972312	GSE39582	71	M	1	97	2	0	NA	CIT356	NA	T3	N0	M0	distal	NA	NA	N	NA	pMMR	-	+	NA	M	NA	NA	NA	WT	NA	NA	WT	NA	NA	C5	NA
GSM972313	GSE39582	83	F	1	91	1	0	NA	CIT357	NA	T2	N0	M0	distal	NA	NA	N	NA	pMMR	-	+	NA	M	NA	NA	NA	WT	NA	NA	WT	NA	NA	C5	NA
GSM972314	GSE39582	86	F	0	46	3	1	NA	CIT358	NA	T3	N1	M0	proximal	NA	NA	N	NA	dMMR	+	-	NA	WT	NA	NA	NA	WT	NA	NA	M	c.1799T>A	p.V600E	C2	NA
GSM972315	GSE39582	60	F	0	84	1	0	NA	CIT359	NA	T1	N0	M0	distal	NA	NA	N	NA	pMMR	-	+	NA	WT	NA	NA	NA	M	EX2.codon12	NA	WT	NA	NA	C3	NA
GSM972316	GSE39582	77	F	0	83	2	0	NA	CIT360	NA	T3	N0	M0	proximal	NA	NA	N	NA	dMMR	+	+	NA	WT	NA	NA	NA	WT	NA	NA	M	c.1799T>A	p.V600E	C2	NA
GSM972317	GSE39582	85	M	1	30	2	0	NA	CIT361	NA	T3	N0	M0	proximal	NA	NA	N	NA	dMMR	+	+	NA	WT	NA	NA	NA	WT	NA	NA	M	c.1799T>A	p.V600E	C2	NA
GSM972318	GSE39582	84	F	1	36	2	0	NA	CIT362	NA	T3	N0	M0	proximal	NA	NA	N	NA	pMMR	-	+	NA	WT	NA	NA	NA	M	EX2.codon13	NA	WT	NA	NA	C1	NA
GSM972319	GSE39582	71	F	1	78	2	0	NA	CIT363	NA	T3	N0	M0	distal	NA	NA	Y	FUFOL	pMMR	-	+	NA	M	NA	NA	NA	M	EX2.codon12	NA	WT	NA	NA	C1	NA
GSM972320	GSE39582	64	M	1	58	3	1	NA	CIT364	NA	T2	N1	M0	distal	NA	NA	N	NA	pMMR	-	+	NA	M	NA	NA	NA	M	EX2.codon12	NA	WT	NA	NA	C6	NA
GSM972321	GSE39582	52	M	0	9	3	1	NA	CIT365	NA	T3	N2	M0	distal	NA	NA	N	NA	pMMR	-	+	NA	M	NA	NA	NA	WT	NA	NA	WT	NA	NA	C6	NA
GSM972322	GSE39582	46	M	1	86	2	0	NA	CIT366	NA	T3	N0	M0	distal	NA	NA	Y	FUFOL	pMMR	-	+	NA	WT	NA	NA	NA	M	EX2.codon12	NA	WT	NA	NA	C1	NA
GSM972323	GSE39582	67	F	0	80	3	1	NA	CIT367	NA	T3	N1	M0	distal	NA	NA	Y	5FU	pMMR	-	+	NA	M	NA	NA	NA	WT	NA	NA	WT	NA	NA	C5	NA
GSM972324	GSE39582	72	M	0	82	2	0	NA	CIT368	NA	T3	N0	M0	distal	NA	NA	N	NA	pMMR	-	+	NA	WT	NA	NA	NA	M	EX2.codon13	NA	WT	NA	NA	C5	NA
GSM972325	GSE39582	55	M	0	71	3	1	NA	CIT369	NA	T3	N1	M0	proximal	NA	NA	N	NA	pMMR	+	NA	NA	WT	NA	NA	NA	M	EX2.codon12	NA	WT	NA	NA	C3	NA
GSM972326	GSE39582	71	F	0	85	2	0	NA	CIT370	NA	T3	N0	M0	distal	NA	NA	Y	FUFOL	pMMR	-	+	NA	M	NA	NA	NA	M	EX2.codon13	NA	WT	NA	NA	C3	NA
GSM972327	GSE39582	60	M	0	83	2	0	NA	CIT371	NA	T3	N0	M0	proximal	NA	NA	N	NA	pMMR	-	+	NA	WT	NA	NA	NA	WT	NA	NA	WT	NA	NA	C2	NA
GSM972328	GSE39582	74	M	0	82	3	1	NA	CIT372	NA	T3	N2	M0	distal	NA	NA	Y	FUFOL	pMMR	-	+	NA	WT	NA	NA	NA	WT	NA	NA	WT	NA	NA	C5	NA
GSM972329	GSE39582	61	M	0	78	2	0	NA	CIT373	NA	T3	N0	M0	distal	NA	NA	N	NA	pMMR	-	+	NA	WT	NA	NA	NA	WT	NA	NA	WT	NA	NA	C6	NA
GSM972330	GSE39582	79	F	0	86	2	0	NA	CIT374	NA	T3	N0	M0	proximal	NA	NA	N	NA	dMMR	-	-	NA	WT	NA	NA	NA	M	EX2.codon12	NA	WT	NA	NA	C2	NA
GSM972331	GSE39582	79	M	1	75	2	0	NA	CIT375	NA	T3	N0	M0	distal	NA	NA	N	NA	pMMR	-	+	NA	WT	NA	NA	NA	WT	NA	NA	WT	NA	NA	C5	NA
GSM972332	GSE39582	72	F	0	87	2	0	NA	CIT376	NA	T3	N0	M0	distal	NA	NA	N	NA	dMMR	+	-	NA	M	NA	NA	NA	WT	NA	NA	M	c.1799T>A	p.V600E	C2	NA
GSM972333	GSE39582	49	M	0	80	2	0	NA	CIT377	NA	T3	N0	M0	distal	NA	NA	Y	FUFOL	pMMR	-	+	NA	M	NA	NA	NA	WT	NA	NA	WT	NA	NA	C1	NA
GSM972334	GSE39582	79	F	0	77	3	1	NA	CIT378	NA	T3	N2	M0	proximal	NA	NA	Y	5FU	dMMR	+	+	NA	WT	NA	NA	NA	WT	NA	NA	M	c.1799T>A	p.V600E	C2	NA
GSM972335	GSE39582	73	M	1	46	1	0	NA	CIT379	NA	T2	N0	M0	distal	NA	NA	N	NA	pMMR	-	+	NA	M	NA	NA	NA	WT	NA	NA	WT	NA	NA	C1	NA
GSM972336	GSE39582	63	M	0	50	3	1	NA	CIT380	NA	T3	N1	M0	distal	NA	NA	Y	5FU	pMMR	-	+	NA	M	NA	NA	NA	WT	NA	NA	WT	NA	NA	C6	NA
GSM972337	GSE39582	80	F	1	41	3	1	NA	CIT381	NA	T3	N1	M0	proximal	NA	NA	N	NA	dMMR	+	-	NA	WT	NA	NA	NA	WT	NA	NA	M	c.1799T>A	p.V600E	C2	NA
GSM972338	GSE39582	69	M	0	74	2	0	NA	CIT382	NA	T3	N0	M0	distal	NA	NA	Y	FUFOL	pMMR	-	+	NA	M	NA	NA	NA	WT	NA	NA	WT	NA	NA	C6	NA
GSM972339	GSE39582	67	M	0	76	3	1	NA	CIT383	NA	T3	N1	M0	proximal	NA	NA	Y	5FU	pMMR	-	+	NA	M	NA	NA	NA	M	EX2.codon12	NA	WT	NA	NA	C1	NA
GSM972340	GSE39582	75	M	0	84	2	0	NA	CIT384	NA	T3	N0	M0	distal	NA	NA	N	NA	pMMR	-	+	NA	WT	NA	NA	NA	WT	NA	NA	WT	NA	NA	C5	NA
GSM972341	GSE39582	89	F	0	69	3	1	NA	CIT385	NA	T3	N1	M0	distal	NA	NA	N	NA	pMMR	-	+	NA	M	NA	NA	NA	WT	NA	NA	WT	NA	NA	C5	NA
GSM972342	GSE39582	78	M	0	28	1	0	NA	CIT386	NA	T2	N0	M0	distal	NA	NA	N	NA	pMMR	-	+	NA	WT	NA	NA	NA	WT	NA	NA	WT	NA	NA	C1	NA
GSM972343	GSE39582	86	M	1	52	2	0	NA	CIT387	NA	T3	N0	M0	proximal	NA	NA	N	NA	pMMR	-	+	NA	M	NA	NA	NA	M	EX2.codon12	NA	WT	NA	NA	C5	NA
GSM972344	GSE39582	70	F	0	75	2	0	NA	CIT388	NA	T3	N0	M0	distal	NA	NA	N	NA	pMMR	-	+	NA	M	NA	NA	NA	WT	NA	NA	WT	NA	NA	C5	NA
GSM972345	GSE39582	83	M	1	42	3	1	NA	CIT389	NA	T3	N2	M0	proximal	NA	NA	N	NA	pMMR	-	+	NA	WT	NA	NA	NA	M	EX2.codon12	NA	WT	NA	NA	C4	NA
GSM972346	GSE39582	82	F	1	72	3	1	NA	CIT390	NA	T3	N1	M0	distal	NA	NA	N	NA	dMMR	+	-	NA	M	NA	NA	NA	WT	NA	NA	M	c.1799T>A	p.V600E	C2	NA
GSM972347	GSE39582	73	F	0	7	2	0	NA	CIT391	NA	T3	N0	M0	distal	NA	NA	N	NA	pMMR	-	+	NA	M	NA	NA	NA	WT	NA	NA	WT	NA	NA	C5	NA
GSM972348	GSE39582	60	M	0	62	2	0	NA	CIT392	NA	T3	N0	M0	distal	NA	NA	Y	FUFOL	pMMR	-	NA	NA	WT	NA	NA	NA	M	EX2.codon12	NA	WT	NA	NA	C1	NA
GSM972349	GSE39582	79	F	1	5	3	1	NA	CIT393	NA	T4	N1	M0	proximal	NA	NA	Y	FUFOL	pMMR	-	-	NA	WT	NA	NA	NA	M	EX2.codon12	NA	WT	NA	NA	C4	NA
GSM972350	GSE39582	84	F	1	9	3	1	NA	CIT394	NA	T3	N1	M0	distal	NA	NA	N	NA	pMMR	-	-	NA	WT	NA	NA	NA	WT	NA	NA	WT	NA	NA	C3	NA
GSM972351	GSE39582	71	M	0	24	2	0	NA	CIT395	NA	T4	N0	M0	distal	NA	NA	N	NA	NA	-	+	NA	NA	NA	NA	NA	WT	NA	NA	WT	NA	NA	C6	NA
GSM972352	GSE39582	66	M	0	139	3	1	NA	CIT396	NA	T3	N2	M0	distal	NA	NA	Y	FUFOL	pMMR	-	+	NA	M	NA	NA	NA	WT	NA	NA	WT	NA	NA	C5	NA
GSM972353	GSE39582	46	F	0	133	2	0	NA	CIT397	NA	T4	N0	M0	proximal	NA	NA	Y	FUFOL	dMMR	-	-	NA	WT	NA	NA	NA	M	EX2.codon12	NA	WT	NA	NA	C2	NA
GSM972354	GSE39582	68	F	1	95	3	1	NA	CIT398	NA	T3	N2	M0	proximal	NA	NA	N	NA	pMMR	-	+	NA	M	NA	NA	NA	WT	NA	NA	WT	NA	NA	C2	NA
GSM972355	GSE39582	72	M	1	34	2	0	NA	CIT399	NA	T3	N0	M0	distal	NA	NA	Y	FUFOL	pMMR	-	+	NA	M	NA	NA	NA	M	EX2.codon12	NA	WT	NA	NA	C5	NA
GSM972356	GSE39582	73	F	1	53	2	0	NA	CIT400	NA	T3	N0	M0	distal	NA	NA	N	NA	pMMR	-	+	NA	M	NA	NA	NA	WT	NA	NA	WT	NA	NA	C1	NA
GSM972357	GSE39582	88	F	1	42	2	0	NA	CIT401	NA	T3	N0	M0	distal	NA	NA	N	NA	pMMR	-	-	NA	WT	NA	NA	NA	WT	NA	NA	WT	NA	NA	C6	NA
GSM972358	GSE39582	53	F	0	81	2	0	NA	CIT402	NA	T3	N0	M0	distal	NA	NA	Y	FUFOL	pMMR	-	+	NA	M	NA	NA	NA	WT	NA	NA	WT	NA	NA	C5	NA
GSM972359	GSE39582	56	F	1	30	2	0	NA	CIT403	NA	T3	N0	M0	proximal	NA	NA	Y	FUFOL	pMMR	-	-	NA	WT	NA	NA	NA	WT	NA	NA	WT	NA	NA	C6	NA
GSM972360	GSE39582	54	F	0	141	3	1	NA	CIT404	NA	T3	N1	M0	distal	NA	NA	Y	FUFOL	pMMR	-	+	NA	M	NA	NA	NA	WT	NA	NA	WT	NA	NA	C5	NA
GSM972361	GSE39582	72	F	1	19	3	1	NA	CIT405	NA	T4	N2	M0	distal	NA	NA	Y	5FU	pMMR	+	+	NA	M	NA	NA	NA	M	EX2.codon12	NA	WT	NA	NA	C4	NA
GSM972362	GSE39582	50	M	0	98	3	1	NA	CIT406	NA	T3	N1	M0	proximal	NA	NA	Y	5FU	pMMR	-	+	NA	M	NA	NA	NA	M	EX2.codon12	NA	WT	NA	NA	C1	NA
GSM972363	GSE39582	68	F	0	140	3	1	NA	CIT407	NA	T3	N1	M0	distal	NA	NA	Y	FUFOL	pMMR	-	+	NA	M	NA	NA	NA	M	EX2.codon12	NA	WT	NA	NA	C5	NA
GSM972364	GSE39582	71	F	0	103	3	1	NA	CIT408	NA	T3	N1	M0	proximal	NA	NA	Y	FUFOL	pMMR	+	+	NA	M	NA	NA	NA	M	EX2.codon13	NA	WT	NA	NA	C3	NA
GSM972365	GSE39582	59	F	0	47	3	1	NA	CIT409	NA	T3	N2	M0	proximal	NA	NA	Y	FUFOL	pMMR	+	+	NA	M	NA	NA	NA	M	EX2.codon12	NA	WT	NA	NA	C4	NA
GSM972366	GSE39582	50	M	1	24	3	1	NA	CIT410	NA	T3	N2	M0	proximal	NA	NA	Y	FOLFOX	pMMR	-	+	NA	WT	NA	NA	NA	M	EX2.codon12	NA	WT	NA	NA	C6	NA
GSM972367	GSE39582	72	M	0	95	3	1	NA	CIT411	NA	T3	N1	M0	distal	NA	NA	Y	FUFOL	pMMR	-	+	NA	M	c.857A>T	c.857A>T	p.E286V	M	c.35G>A	p.G12D	WT	NA	NA	C4	NA
GSM972368	GSE39582	70	F	0	92	3	1	NA	CIT412	NA	T3	N1	M0	distal	NA	NA	Y	FUFOL	pMMR	-	+	NA	M	c.695T>C	c.695T>C	p.I232T	WT	NA	NA	WT	NA	NA	C1	NA
GSM972369	GSE39582	58	M	1	102	3	1	NA	CIT413	NA	T3	N2	M0	distal	NA	NA	Y	FUFOL	pMMR	-	+	NA	M	NA	NA	NA	WT	NA	NA	WT	NA	NA	C5	NA
GSM972370	GSE39582	73	F	1	71	3	1	NA	CIT414	NA	T3	N1	M0	distal	NA	NA	Y	FUFOL	pMMR	-	+	NA	M	NA	NA	NA	WT	NA	NA	WT	NA	NA	C1	NA
GSM972371	GSE39582	47	M	0	81	3	1	NA	CIT415	NA	T3	N1	M0	proximal	NA	NA	Y	FOLFIRI	pMMR	-	+	NA	M	NA	NA	NA	WT	NA	NA	WT	NA	NA	C5	NA
GSM972372	GSE39582	59	M	1	50	3	1	NA	CIT416	NA	T4	N2	M0	proximal	NA	NA	Y	5FU	pMMR	-	+	NA	M	NA	NA	NA	M	EX2.codon12	NA	WT	NA	NA	C1	NA
GSM972373	GSE39582	66	M	0	79	3	1	NA	CIT417	NA	T3	N1	M0	proximal	NA	NA	Y	FUFOL	pMMR	-	+	NA	M	NA	NA	NA	WT	NA	NA	WT	NA	NA	C5	NA
GSM972374	GSE39582	65	M	0	90	3	1	NA	CIT418	NA	T1	N1	M0	distal	NA	NA	Y	FUFOL	pMMR	-	+	NA	WT	NA	NA	NA	WT	NA	NA	WT	NA	NA	C6	NA
GSM972375	GSE39582	46	F	0	117	3	1	NA	CIT419	NA	T3	N1	M0	proximal	NA	NA	Y	FUFOL	pMMR	+	+	NA	WT	NA	NA	NA	M	EX2.codon12	NA	WT	NA	NA	C4	NA
GSM972376	GSE39582	73	F	0	87	3	1	NA	CIT420	NA	T3	N2	M0	distal	NA	NA	Y	5FU	pMMR	-	+	NA	M	NA	NA	NA	WT	NA	NA	WT	NA	NA	C5	NA
GSM972377	GSE39582	59	F	0	82	3	1	NA	CIT421	NA	T3	N1	M0	distal	NA	NA	Y	5FU	pMMR	-	+	NA	WT	NA	NA	NA	WT	NA	NA	WT	NA	NA	C5	NA
GSM972378	GSE39582	78	M	0	86	3	1	NA	CIT422	NA	T3	N2	M0	proximal	NA	NA	Y	FUFOL	pMMR	-	+	NA	WT	NA	NA	NA	WT	NA	NA	WT	NA	NA	C5	NA
GSM972379	GSE39582	63	F	0	95	3	1	NA	CIT423	NA	T2	N1	M0	distal	NA	NA	Y	FUFOL	pMMR	-	+	NA	M	NA	NA	NA	M	EX2.codon12	NA	WT	NA	NA	C3	NA
GSM972380	GSE39582	64	F	1	15	3	1	NA	CIT424	NA	T3	N2	M0	proximal	NA	NA	Y	5FU	pMMR	-	+	NA	M	NA	NA	NA	M	EX2.codon12	NA	WT	NA	NA	C4	NA
GSM972381	GSE39582	63	M	1	48	2	0	NA	CIT425	NA	T3	N0	M0	distal	NA	NA	Y	FUFOL	pMMR	-	+	NA	M	NA	NA	NA	WT	NA	NA	WT	NA	NA	C5	NA
GSM972382	GSE39582	58	M	1	38	2	0	NA	CIT426	NA	T3	N0	M0	proximal	NA	NA	N	NA	pMMR	-	+	NA	M	c.466C>T'+' c.524G>A	c.466C>T'+' c.524G>A	p.R156C'+' p.R175H	M	c.35G>A	p.G12D	WT	NA	NA	C5	NA
GSM972383	GSE39582	70	F	0	92	2	0	NA	CIT427	NA	T3	N0	M0	distal	NA	NA	N	NA	pMMR	-	+	NA	M	NA	NA	NA	WT	NA	NA	WT	NA	NA	C6	NA
GSM972384	GSE39582	61	M	1	106	2	0	NA	CIT428	NA	T3	N0	M0	distal	NA	NA	N	NA	pMMR	-	+	NA	M	NA	NA	NA	WT	NA	NA	WT	NA	NA	C5	NA
GSM972385	GSE39582	70	M	0	63	2	0	NA	CIT429	NA	T3	N0	M0	distal	NA	NA	N	NA	pMMR	-	+	NA	M	c.469G>T	c.469G>T	p.V157F	WT	NA	NA	WT	NA	NA	C4	NA
GSM972386	GSE39582	77	F	0	90	2	0	NA	CIT430	NA	T3	N0	M0	proximal	NA	NA	N	NA	pMMR	-	+	NA	M	c.530C>G	c.530C>G	p.P177R	M	c.35G>A	p.G12D	WT	NA	NA	C1	NA
GSM972387	GSE39582	62	M	0	123	2	0	NA	CIT431	NA	T3	N0	M0	distal	NA	NA	N	NA	pMMR	-	+	NA	M	NA	NA	NA	WT	NA	NA	WT	NA	NA	C1	NA
GSM972388	GSE39582	75	F	1	83	2	0	NA	CIT432	NA	T3	N0	M0	distal	NA	NA	N	NA	pMMR	-	+	NA	M	NA	NA	NA	WT	NA	NA	WT	NA	NA	C1	NA
GSM972389	GSE39582	77	M	0	93	2	0	NA	CIT433	NA	T4	N0	M0	proximal	NA	NA	N	NA	pMMR	-	+	NA	WT	NA	NA	NA	M	EX2.codon12	NA	WT	NA	NA	C3	NA
GSM972390	GSE39582	87	M	1	8	3	1	NA	CIT434	NA	T3	N1	M0	proximal	NA	NA	N	NA	dMMR	-	-	NA	M	c.785G>A	c.785G>A	p.G262D	M	c.38G>A	p.G13D	WT	NA	NA	C3	NA
GSM972391	GSE39582	68	M	1	52	2	0	NA	CIT435	NA	T3	N0	M0	proximal	NA	NA	N	NA	dMMR	+	-	NA	WT	NA	NA	NA	WT	NA	NA	M	c.1799T>A	p.V600E	C2	NA
GSM972392	GSE39582	75	F	1	44	2	0	NA	CIT436	NA	T4	N0	M0	proximal	NA	NA	N	NA	pMMR	-	+	NA	WT	NA	NA	NA	M	c.436A>T	p.A146T	WT	NA	NA	C1	NA
GSM972393	GSE39582	76	M	1	47	2	0	NA	CIT437	NA	T3	N0	M0	proximal	NA	NA	N	NA	pMMR	-	+	NA	WT	NA	NA	NA	M	c.351A>C	p.K117N	WT	NA	NA	C5	NA
GSM972394	GSE39582	81	M	1	11	3	1	NA	CIT438	NA	T3	N1	M0	distal	NA	NA	N	NA	pMMR	-	+	NA	M	c.587C>T	c.587C>T	p.R196X	M	EX2.codon12	NA	WT	NA	NA	C6	NA
GSM972395	GSE39582	64	M	0	147	3	1	NA	CIT439	NA	T4	N1	M0	distal	NA	NA	Y	FUFOL	pMMR	-	+	NA	M	c.587C>T	c.587C>T	p.R196X	WT	NA	NA	WT	NA	NA	C5	NA
GSM972396	GSE39582	72	M	0	107	2	0	NA	CIT440	NA	T3	N0	M0	proximal	NA	NA	N	NA	pMMR	-	+	NA	WT	NA	NA	NA	WT	NA	NA	WT	NA	NA	C3	NA
GSM972397	GSE39582	83	F	0	105	2	0	NA	CIT441	NA	T3	N0	M0	distal	NA	NA	N	NA	pMMR	-	+	NA	M	c.455C>T	c.455C>T	p.P152L	M	c.34G>A	p.G12S	WT	NA	NA	C1	NA
GSM972398	GSE39582	65	M	1	64	2	0	NA	CIT442	NA	T3	N0	M0	distal	NA	NA	N	NA	pMMR	-	+	NA	M	c.524G>A	c.524G>A	p.R175H	WT	NA	NA	WT	NA	NA	C1	NA
GSM972399	GSE39582	54	F	0	90	3	1	NA	CIT443	NA	T4	N1	M0	distal	NA	NA	N	NA	pMMR	NA	+	NA	M	c.524G>A	c.524G>A	p.R175H	WT	NA	NA	WT	NA	NA	C5	NA
GSM972400	GSE39582	67.8	F	1	11	4	1	NA	CIT444	NA	T4	N2	M1	distal	NA	NA	Y	NA	pMMR	-	+	NA	M	NA	NA	NA	M	NA	NA	WT	NA	NA	C6	NA
GSM972402	GSE39582	71	M	1	31	2	0	NA	CIT446	NA	T3	N0	M1	proximal	NA	NA	Y	FOLFIRI	NA	-	+	NA	NA	NA	NA	NA	M	c.34G>A	NA	WT	NA	NA	C5	NA
GSM972403	GSE39582	70	F	0	56	2	0	NA	CIT447	NA	T3	N0	M0	proximal	NA	NA	N	NA	NA	-	-	NA	NA	NA	NA	NA	M	c.38G>A	NA	WT	NA	NA	C2	NA
GSM972404	GSE39582	68	M	0	48	2	0	NA	CIT448	NA	T3	N0	M0	distal	NA	NA	N	NA	NA	-	+	NA	NA	NA	NA	NA	WT	NA	NA	WT	NA	NA	C1	NA
GSM972405	GSE39582	70	F	1	79	2	0	NA	CIT449	NA	T4	N0	M0	distal	NA	NA	N	NA	NA	-	+	NA	NA	NA	NA	NA	WT	NA	NA	WT	NA	NA	C5	NA
GSM972406	GSE39582	66	F	0	106	2	0	NA	CIT450	NA	T3	N0	M0	distal	NA	NA	N	NA	NA	-	+	NA	NA	NA	NA	NA	WT	NA	NA	WT	NA	NA	C2	NA
GSM972407	GSE39582	42	F	0	132	2	0	NA	CIT451	NA	T4	N0	M0	distal	NA	NA	Y	FUFOL	NA	-	+	NA	NA	NA	NA	NA	WT	NA	NA	WT	NA	NA	C5	NA
GSM972408	GSE39582	66	M	1	32	2	0	NA	CIT452	NA	T3	N0	M0	distal	NA	NA	Y	FUFOL	NA	-	+	NA	NA	NA	NA	NA	WT	NA	NA	WT	NA	NA	C5	NA
GSM972409	GSE39582	72	F	0	104	2	0	NA	CIT453	NA	T4	N0	M0	distal	NA	NA	N	NA	NA	-	+	NA	NA	NA	NA	NA	WT	NA	NA	WT	NA	NA	C4	NA
GSM972410	GSE39582	68	F	0	91	2	0	NA	CIT454	NA	T3	N0	M0	distal	NA	NA	N	NA	NA	-	+	NA	NA	NA	NA	NA	WT	NA	NA	WT	NA	NA	C5	NA
GSM972411	GSE39582	48	F	0	125	3	1	NA	CIT455	NA	T1	N1	M0	distal	NA	NA	Y	NA	pMMR	NA	NA	NA	M	NA	NA	NA	M	c.35G>A	p.G12D	NA	NA	NA	C1	NA
GSM972412	GSE39582	78	M	1	8	3	1	NA	CIT456	NA	T3	N2	M0	proximal	NA	NA	Y	NA	pMMR	NA	NA	NA	M	NA	NA	NA	WT	NA	NA	NA	NA	NA	C4	NA
GSM972413	GSE39582	66	M	1	20	3	1	NA	CIT457	NA	T3	N1	M0	distal	NA	NA	Y	NA	pMMR	NA	NA	NA	M	c.641A>G	c.641A>G	p.H214R	WT	NA	NA	WT	NA	NA	C4	NA
GSM972414	GSE39582	52	F	0	53	2	0	NA	CIT458	NA	T3	N0	M0	distal	NA	NA	N	NA	pMMR	-	+	NA	WT	NA	NA	NA	WT	NA	NA	WT	NA	NA	C1	NA
GSM972415	GSE39582	69	M	1	42	3	1	NA	CIT459	NA	T3	N1	M0	distal	NA	NA	Y	NA	pMMR	NA	NA	NA	M	NA	NA	NA	M	c.35G>T	p.G12V	NA	NA	NA	C1	NA
GSM972416	GSE39582	49	M	1	8	2	0	NA	CIT460	NA	T4	N0	M0	distal	NA	NA	Y	NA	pMMR	-	+	NA	M	EX6'+' EX8.c.844C>T	EX6'+' EX8.c.844C>T	EX6'+' EX8.p.R282W	M	c.35G>A	p.G12D	WT	NA	NA	C5	NA
GSM972417	GSE39582	59	M	0	146	2	0	NA	CIT461	NA	T3	N0	M0	distal	NA	NA	Y	NA	pMMR	-	+	NA	WT	NA	NA	NA	WT	NA	NA	WT	NA	NA	C5	NA
GSM972418	GSE39582	64	M	0	70	2	0	NA	CIT462	NA	T3	N0	M0	distal	NA	NA	N	NA	pMMR	-	-	NA	M	c.637C>T	c.637C>T	p.R213X	WT	NA	NA	WT	NA	NA	C5	NA
GSM972419	GSE39582	85	F	1	32	3	1	NA	CIT463	NA	T3	N2	M0	distal	NA	NA	N	NA	pMMR	-	+	NA	M	c.524G>A	c.524G>A	p.R175H	WT	NA	NA	WT	NA	NA	C5	NA
GSM972420	GSE39582	83	M	1	6	3	1	NA	CIT464	NA	T3	N2	M0	proximal	NA	NA	N	NA	pMMR	+	-	NA	WT	NA	NA	NA	WT	NA	NA	M	c.1799T>A	p.V600E	C2	NA
GSM972421	GSE39582	66	M	0	28	3	1	NA	CIT465	NA	NA	NA	NA	distal	NA	NA	N	NA	pMMR	-	+	NA	M	c.581T>G	c.581T>G	p.L194R	WT	NA	NA	WT	NA	NA	C5	NA
GSM972422	GSE39582	74	M	1	37	2	0	NA	CIT466	NA	NA	NA	NA	proximal	NA	NA	N	NA	pMMR	-	+	NA	WT	NA	NA	NA	M	c.35G>T	p.G12V	WT	NA	NA	C4	NA
GSM972423	GSE39582	52	F	0	40	2	0	NA	CIT467	NA	NA	NA	NA	distal	NA	NA	Y	NA	pMMR	-	NA	NA	M	c.524G>A	c.524G>A	p.R175H	WT	NA	NA	WT	NA	NA	C6	NA
GSM972424	GSE39582	70	M	0	104	2	0	NA	CIT468	NA	T3	N0	M0	distal	NA	NA	Y	5FU	pMMR	-	+	NA	M	c.844C>T	c.844C>T	p.R282W	WT	NA	NA	WT	NA	NA	C6	NA
GSM972425	GSE39582	72	F	0	59	3	1	NA	CIT469	NA	T3	N1	M0	proximal	NA	NA	Y	NA	pMMR	-	NA	NA	WT	NA	NA	NA	M	c.35G>A	p.G12D	WT	NA	NA	C2	NA
GSM972426	GSE39582	49	M	0	81	2	0	NA	CIT470	NA	T3	N0	M0	proximal	NA	NA	Y	NA	pMMR	-	+	NA	M	c.517G>T	c.517G>T	p.V173L	WT	NA	NA	WT	NA	NA	C6	NA
GSM972427	GSE39582	63	M	0	53	2	0	NA	CIT471	NA	T3	N0	M0	distal	NA	NA	N	NA	pMMR	-	+	NA	M	c.713G>C	c.713G>C	p.C238S	WT	NA	NA	WT	NA	NA	C5	NA
GSM972428	GSE39582	62	M	0	55	3	1	NA	CIT472	NA	T3	N2	M0	distal	NA	NA	Y	NA	pMMR	-	+	NA	M	c.853G>A	c.853G>A	p.E285K	WT	NA	NA	WT	NA	NA	C5	NA
GSM972429	GSE39582	64	M	0	62	3	1	NA	CIT473	NA	T4	N2	M0	distal	NA	NA	Y	NA	pMMR	-	+	NA	M	c.517G>A	c.517G>A	p.V173M	M	c.35G>A	p.G12D	WT	NA	NA	C3	NA
GSM972430	GSE39582	43	F	0	53	2	0	NA	CIT474	NA	T3	N0	M0	proximal	NA	NA	Y	NA	pMMR	+	-	NA	WT	NA	NA	NA	WT	NA	NA	WT	NA	NA	C2	NA
GSM972431	GSE39582	59	M	0	54	3	1	NA	CIT475	NA	T3	N1	M0	proximal	NA	NA	Y	NA	pMMR	-	+	NA	WT	NA	NA	NA	M	c.38G>A	p.G13D	WT	NA	NA	C5	NA
GSM972432	GSE39582	71	M	0	55	3	1	NA	CIT476	NA	NA	NA	NA	distal	NA	NA	Y	NA	pMMR	-	+	NA	M	FS	FS	FS	M	c.35G>T	p.G12V	WT	NA	NA	C6	NA
GSM972433	GSE39582	85	M	1	16	3	1	NA	CIT477	NA	NA	NA	NA	distal	NA	NA	N	NA	pMMR	NA	NA	NA	WT	NA	NA	NA	WT	NA	NA	WT	NA	NA	C4	NA
GSM972434	GSE39582	70	M	1	42	2	0	NA	CIT478	NA	NA	NA	NA	distal	NA	NA	N	NA	pMMR	NA	NA	NA	M	FS	FS	FS	WT	NA	NA	WT	NA	NA	C1	NA
GSM972435	GSE39582	71	M	0	40	3	1	NA	CIT479	NA	NA	NA	NA	distal	NA	NA	Y	NA	pMMR	-	+	NA	M	c.844C>T	c.844C>T	p.R282W	WT	NA	NA	WT	NA	NA	C1	NA
GSM972436	GSE39582	81	M	1	18	2	0	NA	CIT480	NA	NA	NA	NA	distal	NA	NA	N	NA	pMMR	-	+	NA	M	c.569C>T	c.569C>T	p.P190L	M	c.35G>T	p.G12V	WT	NA	NA	C1	NA
GSM972437	GSE39582	48	F	1	7	4	1	NA	CIT481	NA	T3	N2	M1	distal	NA	NA	NA	NA	pMMR	-	+	NA	WT	NA	NA	NA	WT	NA	NA	WT	NA	NA	C5	NA
GSM972438	GSE39582	44	M	1	30	4	1	NA	CIT482	NA	T4	N1	M1	proximal	NA	NA	NA	NA	pMMR	NA	+	NA	M	c.583A>G	c.583A>G	p.I195V	WT	NA	NA	WT	NA	NA	C4	NA
GSM972439	GSE39582	65	M	1	2	4	1	NA	CIT483	NA	T3	N1	M1	distal	NA	NA	NA	NA	pMMR	-	NA	NA	M	c.844C>T	c.844C>T	p.R282W	WT	NA	NA	WT	NA	NA	C6	NA
GSM972440	GSE39582	50	M	0	52	2	0	NA	CIT484	NA	T3	N0	M0	distal	NA	NA	Y	NA	pMMR	-	NA	NA	M	c.404G>C	c.404G>C	p.C135S	M	c.35G>A	p.G12D	WT	NA	NA	C4	NA
GSM972441	GSE39582	49	F	0	68	4	1	NA	CIT485	NA	T4	N2	M1	distal	NA	NA	NA	NA	pMMR	-	+	NA	WT	NA	NA	NA	WT	NA	NA	WT	NA	NA	C6	NA
GSM972442	GSE39582	54	F	1	6	4	1	NA	CIT486	NA	T3	N2	M1	distal	NA	NA	NA	NA	pMMR	-	NA	NA	WT	NA	NA	NA	M	c.38G>A	p.G13D	WT	NA	NA	C1	NA
GSM972443	GSE39582	49	M	0	48	2	0	NA	CIT487	NA	T3	N0	M0	distal	NA	NA	N	NA	dMMR	+	-	NA	NA	NA	NA	NA	WT	NA	NA	WT	NA	NA	C3	NA
GSM972444	GSE39582	73	M	1	14	3	1	NA	CIT488	NA	T4	N2	MX	proximal	NA	NA	Y	5FU	dMMR	-	-	NA	NA	NA	NA	NA	M	c.38G>A	p.G13D	WT	NA	NA	C4	NA
GSM972445	GSE39582	48	M	0	35	2	0	NA	CIT489	NA	T4	N0	M0	proximal	NA	NA	N	NA	dMMR	-	-	NA	NA	NA	NA	NA	WT	NA	NA	WT	NA	NA	C2	NA
GSM972447	GSE39582	71	M	0	31	2	0	NA	CIT491	NA	T3	N0	M0	proximal	NA	NA	N	NA	dMMR	+	-	NA	NA	NA	NA	NA	WT	NA	NA	M	NA	NA	C2	NA
GSM972449	GSE39582	51	F	1	41	3	1	NA	CIT493	NA	T4	N1	M0	proximal	NA	NA	Y	FOLFOX	pMMR	-	+	NA	M	NA	NA	NA	M	EX2.codon13	NA	WT	NA	NA	C6	NA
GSM972450	GSE39582	80	M	1	47	2	0	NA	CIT494	NA	T3	N0	M0	distal	NA	NA	N	NA	pMMR	-	+	NA	M	NA	NA	NA	WT	NA	NA	WT	NA	NA	C1	NA
GSM972451	GSE39582	58	M	0	97	2	0	NA	CIT495	NA	T4	N0	M0	distal	NA	NA	N	NA	pMMR	-	-	NA	WT	NA	NA	NA	WT	NA	NA	WT	NA	NA	C1	NA
GSM972452	GSE39582	75	F	0	99	3	1	NA	CIT496	NA	T3	N2	M0	proximal	NA	NA	Y	FUFOL	NA	+	-	NA	WT	NA	NA	NA	WT	NA	NA	M	c.1799T>A	p.V600E	C2	NA
GSM972453	GSE39582	51	F	0	100	3	1	NA	CIT497	NA	T3	N1	M0	proximal	NA	NA	Y	FUFOL	pMMR	-	-	NA	WT	NA	NA	NA	M	EX2.codon12	NA	WT	NA	NA	C3	NA
GSM972454	GSE39582	62	M	0	75	1	0	NA	CIT498	NA	T2	N0	M0	distal	NA	NA	N	NA	pMMR	-	+	NA	M	NA	NA	NA	M	EX2.codon13	NA	WT	NA	NA	C6	NA
GSM972455	GSE39582	89	F	0	74	2	0	NA	CIT499	NA	T3	N1	M0	proximal	NA	NA	N	NA	dMMR	+	+	NA	WT	NA	NA	NA	WT	NA	NA	M	c.1799T>A	p.V600E	C2	NA
GSM972457	GSE39582	74	F	0	68	3	1	NA	CIT501	NA	T3	N1	M0	distal	NA	NA	Y	5FU	pMMR	-	+	NA	WT	NA	NA	NA	M	EX2.codon12	NA	WT	NA	NA	C3	NA
GSM972458	GSE39582	65	M	1	17	2	0	NA	CIT502	NA	T3	N0	M0	proximal	NA	NA	N	NA	dMMR	+	-	NA	WT	NA	NA	NA	M	EX2.codon12	NA	WT	NA	NA	C2	NA
GSM972459	GSE39582	80	M	0	12	2	0	NA	CIT503	NA	T3	N0	M0	proximal	NA	NA	N	NA	pMMR	-	-	NA	WT	NA	NA	NA	WT	NA	NA	WT	NA	NA	C3	NA
GSM972460	GSE39582	70	F	0	96	2	0	NA	CIT504	NA	T3	N0	M0	distal	NA	NA	Y	FUFOL	pMMR	+	+	NA	WT	NA	NA	NA	WT	NA	NA	WT	NA	NA	C5	NA
GSM972461	GSE39582	56	M	0	96	2	0	NA	CIT505	NA	T3	N0	M0	distal	NA	NA	N	NA	pMMR	-	+	NA	M	NA	NA	NA	WT	NA	NA	WT	NA	NA	C1	NA
GSM972462	GSE39582	72	M	0	88	1	0	NA	CIT506	NA	T2	N0	M0	distal	NA	NA	N	NA	pMMR	-	+	NA	M	EX4.c.314G>A'+' EX6.c.658T>G	EX4.c.314G>A'+' EX6.c.658T>G	EX4.p.G105D'+' EX6.p.T658G	M	c.35G>A	p.G12D	WT	NA	NA	C5	NA
GSM972463	GSE39582	67	M	1	2	3	1	NA	CIT507	NA	T4	N2	M0	proximal	NA	NA	N	NA	pMMR	-	-	NA	WT	NA	NA	NA	M	EX2.codon12	NA	WT	NA	NA	C3	NA
GSM972464	GSE39582	76	F	0	86	1	0	NA	CIT508	NA	T2	N0	M0	distal	NA	NA	N	NA	pMMR	-	+	NA	M	NA	NA	NA	WT	NA	NA	WT	NA	NA	C5	NA
GSM972465	GSE39582	73	M	1	84	2	0	NA	CIT509	NA	T3	N0	M0	proximal	NA	NA	N	NA	NA	-	+	NA	NA	NA	NA	NA	WT	NA	NA	WT	NA	NA	C2	NA
GSM972466	GSE39582	73	F	0	75	3	1	NA	CIT510	NA	T3	N1	M0	proximal	NA	NA	Y	5FU	pMMR	-	+	NA	M	NA	NA	NA	M	EX2.codon13	NA	WT	NA	NA	C1	NA
GSM972467	GSE39582	54	M	0	72	3	1	NA	CIT511	NA	T3	N2	M0	distal	NA	NA	Y	FOLFIRI	pMMR	-	+	NA	M	NA	NA	NA	M	EX2.codon12	NA	WT	NA	NA	C4	NA
GSM972468	GSE39582	73	M	1	24	2	0	NA	CIT512	NA	T3	N0	M0	distal	NA	NA	N	NA	pMMR	-	+	NA	M	NA	NA	NA	WT	NA	NA	WT	NA	NA	C5	NA
GSM972469	GSE39582	69	M	0	86	1	0	NA	CIT513	NA	T2	N0	M0	distal	NA	NA	N	NA	pMMR	-	+	NA	WT	NA	NA	NA	M	EX2.codon12	NA	WT	NA	NA	C5	NA
GSM972470	GSE39582	50	M	0	85	2	0	NA	CIT514	NA	T3	N0	M0	proximal	NA	NA	Y	5FU	dMMR	-	-	NA	M	NA	NA	NA	WT	NA	NA	WT	NA	NA	C2	NA
GSM972472	GSE39582	58	M	0	80	2	0	NA	CIT516	NA	T4	N0	M0	proximal	NA	NA	Y	5FU	pMMR	+	+	NA	WT	NA	NA	NA	WT	NA	NA	WT	NA	NA	C3	NA
GSM972473	GSE39582	67	M	0	117	2	0	NA	CIT517	NA	T3	N0	M0	distal	NA	NA	N	NA	pMMR	-	-	NA	WT	NA	NA	NA	M	EX2.codon12	NA	WT	NA	NA	C3	NA
GSM972474	GSE39582	49	F	0	119	3	1	NA	CIT518	NA	T3	N1	M0	distal	NA	NA	Y	FOLFOX	pMMR	-	+	NA	M	NA	NA	NA	WT	NA	NA	WT	NA	NA	C6	NA
GSM972475	GSE39582	68	F	0	87	2	0	NA	CIT519	NA	T3	N0	M0	distal	NA	NA	N	NA	pMMR	-	+	NA	WT	NA	NA	NA	M	EX2.codon12	NA	WT	NA	NA	C3	NA
GSM972476	GSE39582	61	M	0	64	3	1	NA	CIT520	NA	T4	N1	M0	distal	NA	NA	Y	5FU	pMMR	-	+	NA	WT	NA	NA	NA	WT	NA	NA	WT	NA	NA	C4	NA
GSM972477	GSE39582	75	M	0	81	2	0	NA	CIT521	NA	T3	N0	M0	proximal	NA	NA	N	NA	pMMR	-	+	NA	M	NA	NA	NA	M	EX2.codon12	NA	WT	NA	NA	C3	NA
GSM972478	GSE39582	80	M	0	69	2	0	NA	CIT522	NA	T3	N0	M0	distal	NA	NA	N	NA	pMMR	-	+	NA	M	NA	NA	NA	WT	NA	NA	WT	NA	NA	C6	NA
GSM972479	GSE39582	79	M	0	3	3	1	NA	CIT523	NA	T4	N2	M0	proximal	NA	NA	N	NA	pMMR	-	+	NA	WT	NA	NA	NA	M	EX2.codon12	NA	WT	NA	NA	C4	NA
GSM972480	GSE39582	78	M	0	69	2	0	NA	CIT524	NA	T3	N0	M0	proximal	NA	NA	N	NA	pMMR	-	-	NA	WT	NA	NA	NA	M	EX2.codon13	NA	WT	NA	NA	C3	NA
GSM972481	GSE39582	67	M	1	65	3	1	NA	CIT525	NA	T3	N2	M0	distal	NA	NA	Y	5FU	pMMR	-	+	NA	M	NA	NA	NA	WT	NA	NA	WT	NA	NA	C5	NA
GSM972482	GSE39582	90	F	0	42	2	0	NA	CIT526	NA	T3	N0	M0	proximal	NA	NA	N	NA	pMMR	-	-	NA	WT	NA	NA	NA	M	EX2.codon12	NA	WT	NA	NA	C2	NA
GSM972483	GSE39582	80	F	1	28	2	0	NA	CIT527	NA	T3	N0	M0	distal	NA	NA	N	NA	pMMR	-	+	NA	M	NA	NA	NA	WT	NA	NA	WT	NA	NA	C5	NA
GSM972484	GSE39582	68	M	0	76	2	0	NA	CIT528	NA	T3	N0	M0	distal	NA	NA	Y	5FU	pMMR	-	+	NA	WT	NA	NA	NA	WT	NA	NA	WT	NA	NA	C5	NA
GSM972485	GSE39582	69	M	0	75	2	0	NA	CIT529	NA	T3	N0	M0	proximal	NA	NA	N	NA	pMMR	-	+	NA	WT	NA	NA	NA	M	EX2.codon12	NA	WT	NA	NA	C5	NA
GSM972486	GSE39582	87	M	0	33	2	0	NA	CIT530	NA	T3	N0	M0	proximal	NA	NA	N	NA	dMMR	-	+	NA	WT	NA	NA	NA	NA	NA	NA	WT	NA	NA	C5	NA
GSM972487	GSE39582	84	M	0	67	2	0	NA	CIT531	NA	T3	N0	M0	distal	NA	NA	N	NA	NA	-	-	NA	WT	NA	NA	NA	M	EX2.codon12	NA	WT	NA	NA	C3	NA
GSM972488	GSE39582	65	M	0	49	2	0	NA	CIT532	NA	T3	N0	M0	proximal	NA	NA	N	NA	pMMR	+	-	NA	WT	NA	NA	NA	M	EX2.codon12	NA	WT	NA	NA	C3	NA
GSM972489	GSE39582	77	F	0	74	2	0	NA	CIT533	NA	T3	N0	M0	proximal	NA	NA	N	NA	pMMR	-	-	NA	WT	NA	NA	NA	M	EX2.codon13	NA	WT	NA	NA	C3	NA
GSM972490	GSE39582	67	M	0	74	2	0	NA	CIT534	NA	T3	N0	M0	distal	NA	NA	N	NA	pMMR	-	+	NA	M	NA	NA	NA	WT	NA	NA	WT	NA	NA	C1	NA
GSM972491	GSE39582	74	M	0	70	2	0	NA	CIT535	NA	T3	N0	M0	distal	NA	NA	N	NA	pMMR	-	+	NA	M	NA	NA	NA	WT	NA	NA	WT	NA	NA	C5	NA
GSM972492	GSE39582	69	M	0	68	1	0	NA	CIT536	NA	T2	N0	M0	proximal	NA	NA	N	NA	pMMR	+	+	NA	M	NA	NA	NA	WT	NA	NA	WT	NA	NA	C5	NA
GSM972493	GSE39582	89	F	0	59	2	0	NA	CIT537	NA	T3	N0	M0	proximal	NA	NA	N	NA	pMMR	-	+	NA	WT	NA	NA	NA	M	EX2.codon12	NA	WT	NA	NA	C5	NA
GSM972494	GSE39582	43	F	0	57	1	0	NA	CIT538	NA	T2	N0	M0	distal	NA	NA	N	NA	dMMR	-	+	NA	WT	NA	NA	NA	WT	NA	NA	WT	NA	NA	C2	NA
GSM972495	GSE39582	69	F	1	27	3	1	NA	CIT539	NA	T3	N1	M0	proximal	NA	NA	Y	FUFOL	pMMR	-	+	NA	WT	NA	NA	NA	WT	NA	NA	WT	NA	NA	C5	NA
GSM972496	GSE39582	65	F	0	142	1	0	NA	CIT540	NA	T2	N0	M0	distal	NA	NA	N	NA	pMMR	-	+	NA	WT	NA	NA	NA	WT	NA	NA	WT	NA	NA	C3	NA
GSM972497	GSE39582	77	F	0	1	3	1	NA	CIT541	NA	T2	N1	M0	distal	NA	NA	N	NA	pMMR	-	+	NA	M	NA	NA	NA	NA	NA	NA	WT	NA	NA	C5	NA
GSM972498	GSE39582	50	F	1	59	3	1	NA	CIT542	NA	T3	N1	M0	distal	NA	NA	N	NA	pMMR	-	+	NA	M	NA	NA	NA	WT	NA	NA	WT	NA	NA	C1	NA
GSM972499	GSE39582	82	M	0	72	3	1	NA	CIT543	NA	T4	N2	M0	proximal	NA	NA	Y	FUFOL	dMMR	+	-	NA	WT	NA	NA	NA	WT	NA	NA	WT	NA	NA	C2	NA
GSM972501	GSE39582	76	F	1	106	3	1	NA	CIT545	NA	T3	N1	M0	distal	NA	NA	N	NA	pMMR	-	+	NA	M	NA	NA	NA	WT	NA	NA	WT	NA	NA	C5	NA
GSM972502	GSE39582	69	M	0	131	2	0	NA	CIT546	NA	T3	N0	M0	distal	NA	NA	N	NA	pMMR	-	+	NA	WT	NA	NA	NA	WT	NA	NA	WT	NA	NA	C3	NA
GSM972503	GSE39582	42	F	0	146	2	0	NA	CIT547	NA	T3	N0	M0	distal	NA	NA	Y	5FU	pMMR	-	NA	NA	WT	NA	NA	NA	WT	NA	NA	WT	NA	NA	C6	NA
GSM972504	GSE39582	80	M	1	30	3	1	NA	CIT548	NA	T3	N2	M0	distal	NA	NA	N	NA	pMMR	-	+	NA	WT	NA	NA	NA	M	EX2.codon12	NA	WT	NA	NA	C1	NA
GSM972505	GSE39582	69	M	0	144	2	0	NA	CIT549	NA	T3	N0	M0	distal	NA	NA	N	NA	pMMR	-	+	NA	WT	NA	NA	NA	WT	NA	NA	WT	NA	NA	C1	NA
GSM972506	GSE39582	68	M	0	141	2	0	NA	CIT550	NA	T3	N0	M0	distal	NA	NA	N	NA	pMMR	-	NA	NA	M	NA	NA	NA	WT	NA	NA	WT	NA	NA	C6	NA
GSM972507	GSE39582	83	F	0	42	3	1	NA	CIT551	NA	T3	N1	M0	proximal	NA	NA	N	NA	dMMR	+	-	NA	WT	NA	NA	NA	WT	NA	NA	M	c.1799T>A	p.V600E	C2	NA
GSM972508	GSE39582	69	F	0	134	1	0	NA	CIT552	NA	T1	N0	M0	distal	NA	NA	N	NA	pMMR	-	+	NA	M	NA	NA	NA	M	EX2.codon12	NA	WT	NA	NA	C1	NA
GSM972509	GSE39582	73	F	0	14	1	0	NA	CIT553	NA	T2	N0	M0	distal	NA	NA	N	NA	pMMR	-	+	NA	WT	NA	NA	NA	WT	NA	NA	WT	NA	NA	C1	NA
GSM972510	GSE39582	89	M	0	86	2	0	NA	CIT554	NA	T3	N0	M0	distal	NA	NA	N	NA	pMMR	-	-	NA	WT	NA	NA	NA	WT	NA	NA	WT	NA	NA	C3	NA
GSM972511	GSE39582	75	M	1	47	3	1	NA	CIT555	NA	T3	N2	M0	proximal	NA	NA	Y	FUFOL	pMMR	-	+	NA	M	NA	NA	NA	WT	NA	NA	WT	NA	NA	C5	NA
GSM972512	GSE39582	62	M	1	23	3	1	NA	CIT556	NA	T4	N2	M0	proximal	NA	NA	Y	FOLFOX	pMMR	+	NA	NA	WT	NA	NA	NA	M	EX2.codon12	NA	WT	NA	NA	C3	NA
GSM972513	GSE39582	85	M	1	48	3	1	NA	CIT557	NA	T3	N1	M0	proximal	NA	NA	N	NA	pMMR	-	+	NA	M	NA	NA	NA	M	EX2.codon12	NA	WT	NA	NA	C5	NA
GSM972514	GSE39582	79	F	1	32	3	1	NA	CIT558	NA	T2	N1	M0	distal	NA	NA	Y	FUFOL	pMMR	-	+	NA	M	NA	NA	NA	WT	NA	NA	WT	NA	NA	C1	NA
GSM972515	GSE39582	72	F	0	118	2	0	NA	CIT559	NA	T3	N0	M0	distal	NA	NA	N	NA	pMMR	-	NA	NA	M	NA	NA	NA	WT	NA	NA	WT	NA	NA	C1	NA
GSM972516	GSE39582	82	M	0	66	2	0	NA	CIT560	NA	T3	N0	M0	distal	NA	NA	N	NA	pMMR	-	+	NA	WT	NA	NA	NA	M	EX2.codon12	NA	WT	NA	NA	C1	NA
GSM972517	GSE39582	88	F	1	37	2	0	NA	CIT561	NA	T3	N0	M0	distal	NA	NA	N	NA	pMMR	-	+	NA	M	NA	NA	NA	WT	NA	NA	WT	NA	NA	C5	NA
GSM972518	GSE39582	82	F	1	35	3	1	NA	CIT562	NA	T4	N1	M0	proximal	NA	NA	N	NA	pMMR	-	+	NA	M	c.916C>T	c.916C>T	p.R306X	M	c.35G>A	p.G12D	WT	NA	NA	C6	NA
GSM972519	GSE39582	58	M	1	14	2	0	NA	CIT563	NA	T3	N0	M0	distal	NA	NA	N	NA	pMMR	-	+	NA	M	c.587C>T	c.587C>T	p.R196X	WT	NA	NA	WT	NA	NA	C6	NA
GSM972520	GSE39582	76	M	1	62	3	1	NA	CIT564	NA	T3	N1	M0	distal	NA	NA	Y	FUFOL	pMMR	-	+	NA	M	NA	NA	NA	WT	NA	NA	WT	NA	NA	C2	NA
GSM972521	GSE39582	90	F	1	76	2	0	NA	CIT565	NA	T3	N0	M0	proximal	NA	NA	N	NA	pMMR	-	-	NA	M	c.589G>A	c.589G>A	p.V197M	WT	NA	NA	WT	NA	NA	C4	NA
GSM972522	GSE39582	53	F	0	99	2	0	NA	CIT566	NA	T3	N0	M0	proximal	NA	NA	Y	5FU	pMMR	-	+	NA	WT	NA	NA	NA	M	c.35G>T	p.G12V	WT	NA	NA	C2	NA
