# Supplementary material for: Survival marker genes of colorectal cancer derived from consistent transcriptomic profiling
Source: BMC Genomics. 2018 Dec 11;19(Suppl 8):857. doi: 10.1186/s12864-018-5193-9 (PMC6288855; doi:10.1186/s12864-018-5193-9)
Supplement: Supplementary file 2 — Table S2. Top-100 best survival marker genes for colorectal cancer (CRC) that are up-regulated when survival is poor and the risk is higher (i.e., HR > 1). This table is an expension of the data in Table 3. The genes were ranked by their KM adjusted p-values and the HR values calculated for the whole dataset (i.e. for all the 1273 samples = all-dt). The stability of each survival marker gene was assessed by cross-validation (100 iterations). The table also includes the number of times that a survival marker was significant in the iterations (N-sinf-in-100i). (XLSX 73 kb) [file 12864_2018_5193_MOESM2_ESM.xlsx]

## Sheet: Tab.S2 top100 UP surv_marker_g
Number	GENE ENSEMBL_ID	GENE Symbol	KM.p.value (all-dt)	HR (all-dt)	N-signf-in-100i (KM.p.value)	HR (mean-in-100i)	GENE HGNC_ID	GENE DESCRIPTION
1	ENSG00000057019	DCBLD2	0	2.02	99	2.10558	24627	discoidin; CUB and LCCL domain containing 2 [HGNC:24627]
2	ENSG00000152104	PTPN14	0	1.99	99	2.08198	9647	protein tyrosine phosphatase; non-receptor type 14 [HGNC:9647]
3	ENSG00000125869	LAMP5	0	1.99	93	2.04638	16097	lysosomal associated membrane protein member 5 [HGNC:16097]
4	ENSG00000169908	TM4SF1	1e-10	1.96	93	2.03091	11853	transmembrane 4 L six family member 1 [HGNC:11853]
5	ENSG00000113389	NPR3	2e-10	1.95	97	2.13644	7945	natriuretic peptide receptor 3 [HGNC:7945]
6	ENSG00000186007	LEMD1	3e-10	1.95	85	1.93698	18725	LEM domain containing 1 [HGNC:18725]
7	ENSG00000135338	LCA5	3e-10	1.89	97	2.02087	31923	LCA5; lebercilin [HGNC:31923]
8	ENSG00000169826	CSGALNACT2	8e-10	1.91	92	1.97401	24292	chondroitin sulfate N-acetylgalactosaminyltransferase 2 [HGNC:24292]
9	ENSG00000059804	SLC2A3	1.4e-09	1.93	89	1.99316	11007	solute carrier family 2 member 3 [HGNC:11007]
10	ENSG00000099860	GADD45B	1.8e-09	1.92	97	2.07413	4096	growth arrest and DNA damage inducible beta [HGNC:4096]
11	ENSG00000136155	SCEL	1.8e-09	1.88	87	1.92822	10573	sciellin [HGNC:10573]
12	ENSG00000100625	SIX4	1.9e-09	1.89	91	1.95078	10890	SIX homeobox 4 [HGNC:10890]
13	ENSG00000131016	AKAP12	2.8e-09	1.85	95	2.09191	370	A-kinase anchoring protein 12 [HGNC:370]
14	ENSG00000158270	COLEC12	2.8e-09	1.84	92	1.94099	16016	collectin subfamily member 12 [HGNC:16016]
15	ENSG00000154553	PDLIM3	4.7e-09	1.84	91	1.98523	20767	PDZ and LIM domain 3 [HGNC:20767]
16	ENSG00000082781	ITGB5	4.9e-09	1.82	88	1.91054	6160	integrin subunit beta 5 [HGNC:6160]
17	ENSG00000144366	GULP1	5e-09	1.81	88	1.91147	18649	GULP; engulfment adaptor PTB domain containing 1 [HGNC:18649]
18	ENSG00000171951	SCG2	5.1e-09	1.81	93	2.03368	10575	secretogranin II [HGNC:10575]
19	ENSG00000185567	AHNAK2	6.6e-09	1.8	87	1.89591	20125	AHNAK nucleoprotein 2 [HGNC:20125]
20	ENSG00000138061	CYP1B1	7.5e-09	1.84	85	1.88371	2597	cytochrome P450 family 1 subfamily B member 1 [HGNC:2597]
21	ENSG00000184304	PRKD1	4.51e-08	1.74	87	1.87242	9407	protein kinase D1 [HGNC:9407]
22	ENSG00000152583	SPARCL1	4.71e-08	1.74	85	1.86292	11220	SPARC like 1 [HGNC:11220]
23	ENSG00000147883	CDKN2B	7.17e-08	1.73	84	1.84694	1788	cyclin dependent kinase inhibitor 2B [HGNC:1788]
24	ENSG00000213190	MLLT11	1.989e-07	1.7	84	1.81284	16997	myeloid/lymphoid or mixed-lineage leukemia; translocated to, 11 [HGNC:16997]
25	ENSG00000135218	CD36	2.751e-07	1.69	85	1.891	1663	CD36 molecule [HGNC:1663]
26	ENSG00000106366	SERPINE1	3.74e-08	1.79	83	1.90388	8583	serpin family E member 1 [HGNC:8583]
27	ENSG00000150457	LATS2	1.23e-08	1.78	82	1.86029	6515	large tumor suppressor kinase 2 [HGNC:6515]
28	ENSG00000151967	SCHIP1	6.7e-08	1.73	81	1.86781	15678	schwannomin interacting protein 1 [HGNC:15678]
29	ENSG00000131711	MAP1B	2.148e-07	1.7	80	1.86868	6836	microtubule associated protein 1B [HGNC:6836]
30	ENSG00000117020	AKT3	1.457e-07	1.7	80	1.86545	393	AKT serine/threonine kinase 3 [HGNC:393]
31	ENSG00000054598	FOXC1	9.29e-08	1.72	80	1.85476	3800	forkhead box C1 [HGNC:3800]
32	ENSG00000181264	TMEM136	6.587e-07	1.65	80	1.82743	28280	transmembrane protein 136 [HGNC:28280]
33	ENSG00000074181	NOTCH3	2.4e-09	1.84	79	1.87703	7883	notch 3 [HGNC:7883]
34	ENSG00000079308	TNS1	4.53e-08	1.74	79	1.85077	11973	tensin 1 [HGNC:11973]
35	ENSG00000151414	NEK7	8.78e-08	1.75	79	1.84356	13386	NIMA related kinase 7 [HGNC:13386]
36	ENSG00000071054	MAP4K4	5.84e-08	1.77	79	1.8411	6866	mitogen-activated protein kinase kinase kinase kinase 4 [HGNC:6866]
37	ENSG00000172137	CALB2	2.48e-08	1.79	79	1.83895	1435	calbindin 2 [HGNC:1435]
38	ENSG00000173917	HOXB2	2.595e-07	1.69	79	1.8143	5113	homeobox B2 [HGNC:5113]
39	ENSG00000118257	NRP2	9.7e-09	1.84	78	1.89062	8005	neuropilin 2 [HGNC:8005]
40	ENSG00000254535	PABPC4L	2.564e-07	1.69	78	1.85126	31955	poly(A) binding protein cytoplasmic 4 like [HGNC:31955]
41	ENSG00000183255	PTTG1IP	9.14e-08	1.73	78	1.84337	13524	PTTG1 interacting protein [HGNC:13524]
42	ENSG00000197405	C5AR1	3.148e-07	1.69	78	1.84197	1338	complement C5a receptor 1 [HGNC:1338]
43	ENSG00000110888	CAPRIN2	4.02e-07	1.71	78	1.82242	21259	caprin family member 2 [HGNC:21259]
44	ENSG00000198523	PLN	4.555e-07	1.67	78	1.80928	9080	phospholamban [HGNC:9080]
45	ENSG00000133112	TPT1	5.11e-08	1.79	77	1.84538	12022	tumor protein. translationally-controlled 1 [HGNC:12022]
46	ENSG00000134531	EMP1	3.14e-08	1.8	77	1.8453	3333	epithelial membrane protein 1 [HGNC:3333]
47	ENSG00000161638	ITGA5	6.05e-08	1.73	77	1.8338	6141	integrin subunit alpha 5 [HGNC:6141]
48	ENSG00000144136	SLC20A1	5.904e-07	1.66	76	1.85752	10946	solute carrier family 20 member 1 [HGNC:10946]
49	ENSG00000139926	FRMD6	2.786e-07	1.72	75	1.8011	19839	FERM domain containing 6 [HGNC:19839]
50	ENSG00000135046	ANXA1	8.51e-08	1.74	74	1.86568	533	annexin A1 [HGNC:533]
51	ENSG00000164949	GEM	2.265e-07	1.71	74	1.79996	4234	GTP binding protein overexpressed in skeletal muscle [HGNC:4234]
52	ENSG00000116741	RGS2	6.738e-07	1.66	74	1.79881	9998	regulator of G protein signaling 2 [HGNC:9998]
53	ENSG00000173210	ABLIM3	3.464e-07	1.73	74	1.79416	29132	actin binding LIM protein family member 3 [HGNC:29132]
54	ENSG00000135862	LAMC1	1.0592e-06	1.66	74	1.7885	6492	laminin subunit gamma 1 [HGNC:6492]
55	ENSG00000170323	FABP4	2.542e-07	1.73	73	1.78927	3559	fatty acid binding protein 4 [HGNC:3559]
56	ENSG00000137193	PIM1	5.044e-07	1.67	73	1.77953	8986	Pim-1 proto-oncogene, serine/threonine kinase [HGNC:8986]
57	ENSG00000167766	ZNF83	4.986e-07	1.73	71	1.80403	13158	zinc finger protein 83 [HGNC:13158]
58	ENSG00000101955	SRPX	1.723e-07	1.71	70	1.7964	11309	sushi repeat containing protein, X-linked [HGNC:11309]
59	ENSG00000155970	MICU3	3.043e-07	1.9	69	1.89245	27820	mitochondrial calcium uptake family member 3 [HGNC:27820]
60	ENSG00000099250	NRP1	1.105e-06	1.64	69	1.8205	8004	neuropilin 1 [HGNC:8004]
61	ENSG00000116962	NID1	2.339e-07	1.69	69	1.74042	7821	nidogen 1 [HGNC:7821]
62	ENSG00000188042	ARL4C	4.583e-07	1.67	68	1.77475	698	ADP ribosylation factor like GTPase 4C [HGNC:698]
63	ENSG00000149591	TAGLN	5.973e-07	1.67	68	1.7619	11553	transgelin [HGNC:11553]
64	ENSG00000128923	FAM63B	1.1543e-06	1.64	68	1.7518	26954	MINDY lysine 48 deubiquitinase 2 [HGNC:26954]
65	ENSG00000204389	HSPA1A	1.3538e-06	1.9	67	1.93522	5232	heat shock protein family A (Hsp70) member 1A [HGNC:5232]
66	ENSG00000142871	CYR61	1.0187e-06	1.66	67	1.77584	2654	cysteine rich angiogenic inducer 61 [HGNC:2654]
67	ENSG00000099139	PCSK5	1.0318e-06	1.64	67	1.76363	8747	proprotein convertase subtilisin/kexin type 5 [HGNC:8747]
68	ENSG00000137962	ARHGAP29	3.195e-07	1.68	67	1.75355	30207	Rho GTPase activating protein 29 [HGNC:30207]
69	ENSG00000118200	CAMSAP2	9.093e-07	1.65	67	1.74382	29188	calmodulin regulated spectrin associated protein family member 2 [HGNC:29188]
70	ENSG00000108828	VAT1	3.574e-07	1.69	67	1.73622	16919	vesicle amine transport 1 [HGNC:16919]
71	ENSG00000018408	WWTR1	7.587e-07	1.7	66	1.82019	24042	WW domain containing transcription regulator 1 [HGNC:24042]
72	ENSG00000145147	SLIT2	9.34e-08	1.72	66	1.76852	11086	slit guidance ligand 2 [HGNC:11086]
73	ENSG00000145423	SFRP2	2.884e-07	1.71	66	1.76422	10777	secreted frizzled related protein 2 [HGNC:10777]
74	ENSG00000133110	POSTN	3.938e-07	1.69	66	1.76301	16953	periostin [HGNC:16953]
75	ENSG00000132854	KANK4	6.938e-07	1.68	66	1.75214	27263	KN motif and ankyrin repeat domains 4 [HGNC:27263]
76	ENSG00000011454	RABGAP1	1.4952e-06	1.63	66	1.72395	17155	RAB GTPase activating protein 1 [HGNC:17155]
77	ENSG00000211445	GPX3	1.308e-07	1.74	65	1.77486	4555	glutathione peroxidase 3 [HGNC:4555]
78	ENSG00000152926	ZNF117	1.0862e-06	1.64	65	1.76048	12897	zinc finger protein 117 [HGNC:12897]
79	ENSG00000049192	ADAMTS6	5.534e-07	1.7	65	1.75563	222	ADAM metallopeptidase with thrombospondin type 1 motif 6 [HGNC:222]
80	ENSG00000127947	PTPN12	4.214e-07	1.71	65	1.74937	9645	protein tyrosine phosphatase, non-receptor type 12 [HGNC:9645]
81	ENSG00000151746	BICD1	5.465e-07	1.68	64	1.74919	1049	BICD cargo adaptor 1 [HGNC:1049]
82	ENSG00000124813	RUNX2	1.3581e-06	1.66	63	1.78739	10472	runt related transcription factor 2 [HGNC:10472]
83	ENSG00000175315	CST6	1.33e-07	1.76	62	1.77924	2478	cystatin E/M [HGNC:2478]
84	ENSG00000112769	LAMA4	6.692e-07	1.67	62	1.74329	6484	laminin subunit alpha 4 [HGNC:6484]
85	ENSG00000138166	DUSP5	1.5035e-06	1.69	61	1.81271	3071	dual specificity phosphatase 5 [HGNC:3071]
86	ENSG00000109738	GLRB	4.74e-07	1.68	61	1.74817	4329	glycine receptor beta [HGNC:4329]
87	ENSG00000222009	BTBD19	1.1404e-06	1.65	60	1.74058	27145	BTB domain containing 19 [HGNC:27145]
88	ENSG00000148154	UGCG	1.194e-06	1.68	59	1.76118	12524	UDP-glucose ceramide glucosyltransferase [HGNC:12524]
89	ENSG00000175600	SUGCT	5.579e-07	1.69	58	1.7362	16001	succinyl-CoA:glutarate-CoA transferase [HGNC:16001]
90	ENSG00000173156	RHOD	7.483e-07	1.69	57	1.79388	670	ras homolog family member D [HGNC:670]
91	ENSG00000168917	SLC35G2	1.2164e-06	1.65	57	1.72833	28480	solute carrier family 35 member G2 [HGNC:28480]
92	ENSG00000186340	THBS2	9.799e-07	1.67	57	1.71896	11786	thrombospondin 2 [HGNC:11786]
93	ENSG00000133142	TCEAL4	1.2222e-06	1.76	56	1.82904	26121	transcription elongation factor A like 4 [HGNC:26121]
94	ENSG00000071967	CYBRD1	1.4957e-06	1.64	56	1.71697	20797	cytochrome b reductase 1 [HGNC:20797]
95	ENSG00000115414	FN1	8.886e-07	1.65	55	1.67256	3778	fibronectin 1 [HGNC:3778]
96	ENSG00000134874	DZIP1	1.3154e-06	1.81	54	1.85791	20908	DAZ interacting zinc finger protein 1 [HGNC:20908]
97	ENSG00000085063	CD59	1.2421e-06	1.68	54	1.73467	1689	CD59 molecule (CD59 blood group) [HGNC:1689]
98	ENSG00000136802	LRRC8A	1.0575e-06	1.66	53	1.67411	19027	leucine rich repeat containing 8 family member A [HGNC:19027]
99	ENSG00000196924	FLNA	1.6208e-06	1.64	51	1.69906	3754	filamin A [HGNC:3754]
100	ENSG00000102760	RGCC	1.3865e-06	1.76	47	1.80092	20369	regulator of cell cycle [HGNC:20369]
