# Supplementary material for: Survival marker genes of colorectal cancer derived from consistent transcriptomic profiling
Source: BMC Genomics. 2018 Dec 11;19(Suppl 8):857. doi: 10.1186/s12864-018-5193-9 (PMC6288855; doi:10.1186/s12864-018-5193-9)
Supplement: Supplementary file 3 — Table S3. Top-100 best survival marker genes for colorectal cancer (CRC) that are down-regulated when survival is poor and the risk is higher (i.e., HR < 1). This table is an expension of the data in Table 3. The genes were ranked by their KM adjusted p-values and the HR values calculated for the whole dataset (i.e. 1273 samples = all-dt). The stability of each survival marker gene was assessed by cross-validation (100 iterations). The table also includes the number of times that a survival marker was significant in the iterations (N-sinf-in-100i). (XLSX 70 kb) [file 12864_2018_5193_MOESM3_ESM.xlsx]

## Sheet: Tab.S3 top100 DW surv_marker_g
Number	GENE ENSEMBL_ID	GENE Symbol	KM.p.value (all-dt)	HR (all-dt)	N-signf-in-100i (KM.p.value)	HR (mean-in-100i)	GENE HGNC_ID	GENE DESCRIPTION
1	ENSG00000133216	EPHB2	0	0.43	100	0.426451	3393	EPH receptor B2 [HGNC:3393]
2	ENSG00000169718	DUS1L	0	0.49	98	0.481107	30086	dihydrouridine synthase 1 like [HGNC:30086]
3	ENSG00000163545	NUAK2	1e-10	0.51	96	0.495294	29558	NUAK family kinase 2 [HGNC:29558]
4	ENSG00000158169	FANCC	2e-10	0.51	95	0.497635	3584	Fanconi anemia complementation group C [HGNC:3584]
5	ENSG00000277972	CISD3	2e-10	0.51	87	0.511095	27578	CDGSH iron sulfur domain 3 [HGNC:27578]
6	ENSG00000099800	TIMM13	3e-10	0.53	95	0.510759	11816	translocase of inner mitochondrial membrane 13 [HGNC:11816]
7	ENSG00000116771	AGMAT	5e-10	0.52	95	0.51484	18407	agmatinase [HGNC:18407]
8	ENSG00000118513	MYB	6e-10	0.52	93	0.508189	7545	MYB proto-oncogene. transcription factor [HGNC:7545]
9	ENSG00000016391	CHDH	6e-10	0.53	90	0.519511	24288	choline dehydrogenase [HGNC:24288]
10	ENSG00000137460	FHDC1	8e-10	0.52	96	0.505062	29363	FH2 domain containing 1 [HGNC:29363]
11	ENSG00000132846	ZBED3	9e-10	0.52	88	0.522153	20711	zinc finger BED-type containing 3 [HGNC:20711]
12	ENSG00000162408	NOL9	1.5e-09	0.54	92	0.526611	26265	nucleolar protein 9 [HGNC:26265]
13	ENSG00000109534	GAR1	1.7e-09	0.5	99	0.47897	14264	GAR1 ribonucleoprotein [HGNC:14264]
14	ENSG00000133477	FAM83F	1.9e-09	0.54	93	0.517787	25148	family with sequence similarity 83 member F [HGNC:25148]
15	ENSG00000100348	TXN2	3.6e-09	0.53	88	0.527442	17772	thioredoxin 2 [HGNC:17772]
16	ENSG00000108479	GALK1	3.6e-09	0.55	88	0.524509	4118	galactokinase 1 [HGNC:4118]
17	ENSG00000110917	MLEC	4.5e-09	0.55	96	0.476093	28973	malectin [HGNC:28973]
18	ENSG00000114738	MAPKAPK3	4.8e-09	0.55	92	0.52013	6888	mitogen-activated protein kinase-activated 3 [HGNC:6888]
19	ENSG00000137752	CASP1	1.8e-08	0.56	87	0.523042	1499	caspase 1 [HGNC:1499]
20	ENSG00000131844	MCCC2	1.83e-08	0.57	93	0.515788	6937	methylcrotonoyl-CoA carboxylase 2 [HGNC:6937]
21	ENSG00000178409	BEND3	1.93e-08	0.55	88	0.529441	23040	BEN domain containing 3 [HGNC:23040]
22	ENSG00000114737	CISH	2.16e-08	0.55	87	0.508288	1984	cytokine inducible SH2 containing protein [HGNC:1984]
23	ENSG00000011376	LARS2	2.39e-08	0.55	91	0.528494	17095	leucyl-tRNA synthetase 2; mitochondrial [HGNC:17095]
24	ENSG00000164045	CDC25A	4.81e-08	0.57	90	0.539022	1725	cell division cycle 25A [HGNC:1725]
25	ENSG00000154655	L3MBTL4	6.06e-08	0.54	90	0.506115	26677	l(3)mbt-like 4 (Drosophila) [HGNC:26677]
26	ENSG00000100150	DEPDC5	1.65e-08	0.55	87	0.529599	18423	DEP domain containing 5 [HGNC:18423]
27	ENSG00000100416	TRMU	3.37e-08	0.56	86	0.516809	25481	tRNA 5-methylaminomethyl-2-thiouridylate methyltransferase [HGNC:25481]
28	ENSG00000077312	SNRPA	1.7e-09	0.54	86	0.524776	11151	small nuclear ribonucleoprotein polypeptide A [HGNC:11151]
29	ENSG00000183048	SLC25A10	1.17e-08	0.56	86	0.532391	10980	solute carrier family 25 member 10 [HGNC:10980]
30	ENSG00000138821	SLC39A8	3.51e-08	0.57	85	0.525743	20862	solute carrier family 39 member 8 [HGNC:20862]
31	ENSG00000105607	GCDH	4.1e-09	0.54	85	0.531618	4189	glutaryl-CoA dehydrogenase [HGNC:4189]
32	ENSG00000162377	COA7	1.7e-09	0.54	85	0.53595	25716	cytochrome c oxidase assembly factor 7 (putative) [HGNC:25716]
33	ENSG00000105135	ILVBL	4.2e-09	0.53	84	0.535534	6041	ilvB acetolactate synthase like [HGNC:6041]
34	ENSG00000160633	SAFB	2.04e-08	0.57	84	0.541961	10520	scaffold attachment factor B [HGNC:10520]
35	ENSG00000172238	ATOH1	7.22e-08	0.58	83	0.542837	797	atonal bHLH transcription factor 1 [HGNC:797]
36	ENSG00000134077	THUMPD3	8.91e-08	0.57	82	0.543626	24493	THUMP domain containing 3 [HGNC:24493]
37	ENSG00000139437	TCHP	3.13e-08	0.57	82	0.546358	28135	trichoplein keratin filament binding [HGNC:28135]
38	ENSG00000213339	QTRT1	2.79e-08	0.57	82	0.551091	23797	queuine tRNA-ribosyltransferase catalytic subunit 1 [HGNC:23797]
39	ENSG00000164062	APEH	2.403e-07	0.59	81	0.5501	586	acylaminoacyl-peptide hydrolase [HGNC:586]
40	ENSG00000259956	RBM15B	4.124e-07	0.6	81	0.553785	24303	RNA binding motif protein 15B [HGNC:24303]
41	ENSG00000197296	FITM2	1.08e-08	0.55	80	0.540757	16135	fat storage inducing transmembrane protein 2 [HGNC:16135]
42	ENSG00000185338	SOCS1	4.96e-08	0.57	80	0.544004	19383	suppressor of cytokine signaling 1 [HGNC:19383]
43	ENSG00000214706	IFRD2	1.502e-07	0.58	79	0.554017	5457	interferon related developmental regulator 2 [HGNC:5457]
44	ENSG00000197181	PIWIL2	8.69e-08	0.58	79	0.558529	17644	piwi like RNA-mediated gene silencing 2 [HGNC:17644]
45	ENSG00000090316	MAEA	1.62e-07	0.51	78	0.497214	13731	macrophage erythroblast attacher [HGNC:13731]
46	ENSG00000120942	UBIAD1	6.42e-08	0.58	78	0.554882	30791	UbiA prenyltransferase domain containing 1 [HGNC:30791]
47	ENSG00000100395	L3MBTL2	5.778e-07	0.6	78	0.555087	18594	L3MBTL2 polycomb repressive complex 1 subunit [HGNC:18594]
48	ENSG00000163684	RPP14	1.99e-08	0.55	77	0.544852	30327	ribonuclease P/MRP subunit p14 [HGNC:30327]
49	ENSG00000132600	PRMT7	1.25e-08	0.56	77	0.550309	25557	protein arginine methyltransferase 7 [HGNC:25557]
50	ENSG00000173212	MAB21L3	3.734e-07	0.59	77	0.556973	26787	mab-21 like 3 [HGNC:26787]
51	ENSG00000186564	FOXD2	3.629e-07	0.59	77	0.559447	3803	forkhead box D2 [HGNC:3803]
52	ENSG00000155189	AGPAT5	1.062e-07	0.58	77	0.560807	20886	1-acylglycerol-3-phosphate O-acyltransferase 5 [HGNC:20886]
53	ENSG00000138796	HADH	6.02e-08	0.57	76	0.555395	4799	hydroxyacyl-CoA dehydrogenase [HGNC:4799]
54	ENSG00000182584	ACTL10	9.3e-08	0.58	76	0.560178	16127	actin like 10 [HGNC:16127]
55	ENSG00000104299	INTS9	2.168e-07	0.58	75	0.560915	25592	integrator complex subunit 9 [HGNC:25592]
56	ENSG00000010292	NCAPD2	1.687e-07	0.59	75	0.569049	24305	non-SMC condensin I complex subunit D2 [HGNC:24305]
57	ENSG00000013810	TACC3	2.566e-07	0.56	74	0.52277	11524	transforming acidic coiled-coil containing protein 3 [HGNC:11524]
58	ENSG00000162174	ASRGL1	5.852e-07	0.59	74	0.540495	16448	asparaginase like 1 [HGNC:16448]
59	ENSG00000177733	HNRNPA0	1.386e-07	0.58	74	0.553914	5030	heterogeneous nuclear ribonucleoprotein A0 [HGNC:5030]
60	ENSG00000113722	CDX1	3.323e-07	0.58	74	0.5606	1805	caudal type homeobox 1 [HGNC:1805]
61	ENSG00000105364	MRPL4	5.413e-07	0.58	73	0.561747	14276	mitochondrial ribosomal protein L4 [HGNC:14276]
62	ENSG00000156463	SH3RF2	1.654e-07	0.58	73	0.562718	26299	SH3 domain containing ring finger 2 [HGNC:26299]
63	ENSG00000186193	SAPCD2	1.45e-08	0.55	72	0.556144	28055	suppressor APC domain containing 2 [HGNC:28055]
64	ENSG00000125652	ALKBH7	7.79e-08	0.57	72	0.556149	21306	alkB homolog 7 [HGNC:21306]
65	ENSG00000141401	IMPA2	4.218e-07	0.59	72	0.569519	6051	inositol monophosphatase 2 [HGNC:6051]
66	ENSG00000105197	TIMM50	2.508e-07	0.58	72	0.569812	23656	translocase of inner mitochondrial membrane 50 [HGNC:23656]
67	ENSG00000157557	ETS2	1.663e-07	0.57	71	0.553864	3489	ETS proto-oncogene 2, transcription factor [HGNC:3489]
68	ENSG00000183605	SFXN4	1.89e-07	0.59	71	0.57181	16088	sideroflexin 4 [HGNC:16088]
69	ENSG00000144120	TMEM177	3.113e-07	0.59	70	0.56106	28143	transmembrane protein 177 [HGNC:28143]
70	ENSG00000162981	FAM84A	5.144e-07	0.59	68	0.561122	20743	family with sequence similarity 84 member A [HGNC:20743]
71	ENSG00000100294	MCAT	3.01e-07	0.59	68	0.561806	29622	malonyl-CoA-acyl carrier protein transacylase [HGNC:29622]
72	ENSG00000015475	BID	9.68e-08	0.57	68	0.563766	1050	BH3 interacting domain death agonist [HGNC:1050]
73	ENSG00000161981	SNRNP25	5.469e-07	0.58	68	0.566753	14161	small nuclear ribonucleoprotein U11/U12 subunit 25 [HGNC:14161]
74	ENSG00000205138	SDHAF1	3.124e-07	0.58	68	0.575919	33867	succinate dehydrogenase complex assembly factor 1 [HGNC:33867]
75	ENSG00000105248	CCDC94	3.588e-07	0.58	68	0.576264	25518	coiled-coil domain containing 94 [HGNC:25518]
76	ENSG00000114388	NPRL2	1.385e-07	0.58	67	0.566467	24969	NPR2-like; GATOR1 complex subunit [HGNC:24969]
77	ENSG00000144736	SHQ1	3.932e-07	0.6	67	0.575819	25543	SHQ1, H/ACA ribonucleoprotein assembly factor [HGNC:25543]
78	ENSG00000100412	ACO2	2.356e-07	0.59	67	0.576225	118	aconitase 2 [HGNC:118]
79	ENSG00000156006	NAT2	4.214e-07	0.59	67	0.578857	7646	N-acetyltransferase 2 [HGNC:7646]
80	ENSG00000075234	TTC38	2.3e-08	0.56	66	0.55596	26082	tetratricopeptide repeat domain 38 [HGNC:26082]
81	ENSG00000100162	CENPM	1.101e-07	0.57	66	0.562793	18352	centromere protein M [HGNC:18352]
82	ENSG00000130332	LSM7	2.764e-07	0.59	66	0.571267	20470	LSM7 homolog, U6 small nuclear RNA and mRNA degradation associated [HGNC:20470]
83	ENSG00000068654	POLR1A	4.065e-07	0.6	66	0.572464	17264	RNA polymerase I subunit A [HGNC:17264]
84	ENSG00000183207	RUVBL2	3.974e-07	0.59	66	0.582368	10475	RuvB like AAA ATPase 2 [HGNC:10475]
85	ENSG00000159199	ATP5G1	2.164e-07	0.58	65	0.563909	841	ATP synthase, H+ transporting, mitochondrial Fo complex subunit C1 (subunit 9) [HGNC:841]
86	ENSG00000154814	OXNAD1	5.925e-07	0.6	65	0.57125	25128	oxidoreductase NAD binding domain containing 1 [HGNC:25128]
87	ENSG00000112312	GMNN	3.389e-07	0.55	64	0.547144	17493	geminin, DNA replication inhibitor [HGNC:17493]
88	ENSG00000100207	TCF20	3.606e-07	0.58	64	0.5709	11631	transcription factor 20 [HGNC:11631]
89	ENSG00000132763	MMACHC	4.409e-07	0.59	64	0.573861	24525	methylmalonic aciduria (cobalamin deficiency) cblC type, with homocystinuria [HGNC:24525]
90	ENSG00000114383	TUSC2	2.369e-07	0.58	63	0.568639	17034	tumor suppressor candidate 2 [HGNC:17034]
91	ENSG00000179115	FARSA	6.106e-07	0.6	63	0.581241	3592	phenylalanyl-tRNA synthetase alpha subunit [HGNC:3592]
92	ENSG00000156413	FUT6	2.3e-07	0.59	62	0.566423	4017	fucosyltransferase 6 [HGNC:4017]
93	ENSG00000105486	LIG1	5.585e-07	0.59	62	0.571487	6598	DNA ligase 1 [HGNC:6598]
94	ENSG00000125445	MRPS7	3.092e-07	0.58	61	0.576226	14499	mitochondrial ribosomal protein S7 [HGNC:14499]
95	ENSG00000105669	COPE	2.913e-07	0.58	61	0.583741	2234	coatomer protein complex subunit epsilon [HGNC:2234]
96	ENSG00000173928	SWSAP1	4.646e-07	0.6	60	0.584655	26638	SWIM-type zinc finger 7 associated protein 1 [HGNC:26638]
97	ENSG00000137364	TPMT	4.769e-07	0.6	59	0.589754	12014	thiopurine S-methyltransferase [HGNC:12014]
98	ENSG00000175311	ANKS4B	4.114e-07	0.59	58	0.581896	26795	ankyrin repeat and sterile alpha motif domain containing 4B [HGNC:26795]
99	ENSG00000141994	DUS3L	3.812e-07	0.6	58	0.587764	26920	dihydrouridine synthase 3 like [HGNC:26920]
100	ENSG00000139405	RITA1	5.163e-07	0.6	56	0.588103	25925	RBPJ interacting and tubulin associated 1 [HGNC:25925]
