# Supplementary material for: Survival marker genes of colorectal cancer derived from consistent transcriptomic profiling
Source: BMC Genomics. 2018 Dec 11;19(Suppl 8):857. doi: 10.1186/s12864-018-5193-9 (PMC6288855; doi:10.1186/s12864-018-5193-9)
Supplement: Supplementary file 4 — Table S4. Validation of the survival data done in an independent set of samples taken from The Cancer Genome Atlas (TCGA), that included 269 colorectal carcinomas with survival information and RNA-seq global expression profiling. The table includes the KM p-values and HR of the genes that were validated from the top-10 survival marker genes previously found presented in Table 3. Of the top-10 for the case of up-regulation associated with poor survival, 7 were validated (PTPN14, LAMP5, TM4SF1, LCA5, CSGALNACT2, SLC2A3 and GADD45B). Of the top-10 found for down-regulation associated with poor survival, 6 genes were validated (EPHB2, DUS1L, NUAK2, FANCC, MYB and CHDH). (XLSX 51 kb) [file 12864_2018_5193_MOESM4_ESM.xlsx]

## Sheet: Tab.S4 external validation
N in top25	GENE ENSEMBL_ID	Symbol	N-signf-in-100i (KM.p.value)	HR (mean-in-100i)	KM.p.value (RNA-seq extVal)	HR (RNA-seq extVal)
2	ENSG00000152104	PTPN14	99	2.08198	0.102346	1.95227
3	ENSG00000125869	LAMP5	93	2.04638	0.0431934	2.2651
4	ENSG00000169908	TM4SF1	93	2.03091	0.0566376	2.722
7	ENSG00000135338	LCA5	97	2.02087	0.00999002	5.44563
8	ENSG00000169826	CSGALNACT2	92	1.97401	0.0183093	2.68454
9	ENSG00000059804	SLC2A3	89	1.99316	0.00216899	3.82319
10	ENSG00000099860	GADD45B	97	2.07413	0.0744868	2.04809
1	ENSG00000133216	EPHB2	100	0.426451	0.00403626	0.280932
2	ENSG00000169718	DUS1L	98	0.481107	0.0406466	0.341896
3	ENSG00000163545	NUAK2	96	0.495294	0.00143575	0.283946
4	ENSG00000158169	FANCC	95	0.497635	0.0628864	0.426169
8	ENSG00000118513	MYB	93	0.508189	0.00242492	0.287257
9	ENSG00000016391	CHDH	90	0.519511	9.12061e-05	0.221208
