# Supplementary material for: Survival marker genes of colorectal cancer derived from consistent transcriptomic profiling
Source: BMC Genomics. 2018 Dec 11;19(Suppl 8):857. doi: 10.1186/s12864-018-5193-9 (PMC6288855; doi:10.1186/s12864-018-5193-9)
Supplement: Supplementary file 7 — Table S5. Beta factors assigned by regression analysis to each of the top-100 survival marker genes. These genes are taken as variables within the multivariate Kaplan-Meier survival analysis included in Fig. 4b. The factors allowed the identification of the genes that were the most influential variables in this risk analysis (i.e. the higher the better) and therefore facilitate an additional evaluation of each survival marker gene. (XLSX 62 kb) [file 12864_2018_5193_MOESM7_ESM.xlsx]

## Sheet: Tab.S7 BetaF of risk predictor
Number	GENE Symbol	multivariate_BetaF
1	DCBLD2	0.116529
2	PTPN14	0.146433
3	LAMP5	0.0665791
4	TM4SF1	0.0564969
5	NPR3	0.137325
6	LEMD1	0.0402214
7	LCA5	0.486487
8	CSGALNACT2	0.150766
9	SLC2A3	0.0337188
10	GADD45B	0.0678112
11	SCEL	0.0671701
12	SIX4	0.361593
13	AKAP12	0.0351268
14	COLEC12	0.0862865
15	PDLIM3	0.0565115
16	ITGB5	0.114693
17	GULP1	0.0530182
18	SCG2	0.0421343
19	AHNAK2	0.0624808
20	CYP1B1	0.0250831
21	PRKD1	0.131562
22	SPARCL1	0.0347523
23	CDKN2B	0.0486888
24	MLLT11	0.051628
25	CD36	0.0314322
26	SERPINE1	0.0324408
27	LATS2	0.0826103
28	SCHIP1	0.0502784
29	MAP1B	0.050487
30	AKT3	0.184202
31	FOXC1	0.0596284
32	TMEM136	0.492608
33	NOTCH3	0.0759703
34	TNS1	0.0527078
35	NEK7	0.0785528
36	MAP4K4	0.122219
37	CALB2	0.0562534
38	HOXB2	0.0531621
39	NRP2	0.165141
40	PABPC4L	0.141935
41	PTTG1IP	0.188902
42	C5AR1	0.0313727
43	CAPRIN2	0.0822559
44	PLN	0.0199022
45	TPT1	0.257574
46	EMP1	0.0800512
47	ITGA5	0.0614647
48	SLC20A1	0.0775799
49	FRMD6	0.0332956
50	ANXA1	0.0364612
51	GEM	0.0347894
52	RGS2	0.0308428
53	ABLIM3	0.0989016
54	LAMC1	0.118764
55	FABP4	0.017499
56	PIM1	0.110539
57	ZNF83	0.0289941
58	SRPX	0.0196605
59	MICU3	0.0630469
60	NRP1	0.088838
61	NID1	0.0351177
62	ARL4C	0.0374786
63	TAGLN	0.0237981
64	FAM63B	0.0640925
65	HSPA1A	0.0252387
66	CYR61	0.0351268
67	PCSK5	0.0474672
68	ARHGAP29	0.218231
69	CAMSAP2	0.1179
70	VAT1	0.0828712
71	WWTR1	0.0518371
72	SLIT2	0.0394409
73	SFRP2	0.012636
74	POSTN	0.0263143
75	KANK4	0.0508705
76	RABGAP1	0.139943
77	GPX3	0.0204057
78	ZNF117	0.0950338
79	ADAMTS6	0.251606
80	PTPN12	0.0774018
81	BICD1	0.140968
82	RUNX2	0.239076
83	CST6	0.0409895
84	LAMA4	0.174542
85	DUSP5	0.0448137
86	GLRB	0.229326
87	BTBD19	0.0842055
88	UGCG	0.076065
89	SUGCT	0.0429974
90	RHOD	0.143572
91	SLC35G2	0.204288
92	THBS2	0.0177489
93	TCEAL4	0.0720507
94	CYBRD1	0.0277523
95	FN1	0.0315258
96	DZIP1	0.0742023
97	CD59	0.0930271
98	LRRC8A	0.14589
99	FLNA	0.0331389
100	RGCC	0.0340563
